# Supplementary material for: Using Conformational Sampling to Model Spectral and Structural Changes of Molecules at Elevated Pressures
Source: J Phys Chem A. 2025 Feb 12;129(8):2108–16. doi: 10.1021/acs.jpca.4c08065 (PMC11874042; doi:10.1021/acs.jpca.4c08065)
Supplement: Supplementary file 1 — jp4c08065_si_001.zip [file jp4c08065_si_001.zip]

Archive with 104 entries (98 files):
- SI/
- __MACOSX/._SI
- SI/pv_xhcffgradients/
- __MACOSX/SI/._pv_xhcffgradients
- SI/fig. 5/
- __MACOSX/SI/._fig. 5
- SI/boltzman_weights_of_tmoe_spectra/
- __MACOSX/SI/._boltzman_weights_of_tmoe_spectra
- SI/pv_xhcffgradients/gradient_norms.csv
- __MACOSX/SI/pv_xhcffgradients/._gradient_norms.csv
- SI/pv_xhcffgradients/geoms/
- __MACOSX/SI/pv_xhcffgradients/._geoms
- SI/pv_xhcffgradients/grads/
- __MACOSX/SI/pv_xhcffgradients/._grads
- SI/fig. 5/5a.xyz
- __MACOSX/SI/fig. 5/._5a.xyz
- SI/fig. 5/5b.xyz
- __MACOSX/SI/fig. 5/._5b.xyz
- SI/fig. 5/5c.xyz
- __MACOSX/SI/fig. 5/._5c.xyz
- SI/boltzman_weights_of_tmoe_spectra/boltzman_weights.csv
- __MACOSX/SI/boltzman_weights_of_tmoe_spectra/._boltzman_weights.csv
- SI/pv_xhcffgradients/geoms/valine.xyz
- __MACOSX/SI/pv_xhcffgradients/geoms/._valine.xyz
- SI/pv_xhcffgradients/geoms/proline.xyz
- __MACOSX/SI/pv_xhcffgradients/geoms/._proline.xyz
- SI/pv_xhcffgradients/geoms/isoleucine.xyz
- __MACOSX/SI/pv_xhcffgradients/geoms/._isoleucine.xyz
- SI/pv_xhcffgradients/geoms/alanin.xyz
- __MACOSX/SI/pv_xhcffgradients/geoms/._alanin.xyz
- SI/pv_xhcffgradients/geoms/phenylalanine.xyz
- __MACOSX/SI/pv_xhcffgradients/geoms/._phenylalanine.xyz
- SI/pv_xhcffgradients/geoms/tryptophan.xyz
- __MACOSX/SI/pv_xhcffgradients/geoms/._tryptophan.xyz
- SI/pv_xhcffgradients/geoms/leucine.xyz
- __MACOSX/SI/pv_xhcffgradients/geoms/._leucine.xyz
- SI/pv_xhcffgradients/geoms/asparagin.xyz
- __MACOSX/SI/pv_xhcffgradients/geoms/._asparagin.xyz
- SI/pv_xhcffgradients/geoms/methinine.xyz
- __MACOSX/SI/pv_xhcffgradients/geoms/._methinine.xyz
- SI/pv_xhcffgradients/geoms/glutamic_acid.xyz
- __MACOSX/SI/pv_xhcffgradients/geoms/._glutamic_acid.xyz
- SI/pv_xhcffgradients/geoms/glycine.xyz
- __MACOSX/SI/pv_xhcffgradients/geoms/._glycine.xyz
- SI/pv_xhcffgradients/geoms/serine.xyz
- __MACOSX/SI/pv_xhcffgradients/geoms/._serine.xyz
- SI/pv_xhcffgradients/geoms/arginine.xyz
- __MACOSX/SI/pv_xhcffgradients/geoms/._arginine.xyz
- SI/pv_xhcffgradients/geoms/aspartic_acid.xyz
- __MACOSX/SI/pv_xhcffgradients/geoms/._aspartic_acid.xyz
- SI/pv_xhcffgradients/geoms/histidine.xyz
- __MACOSX/SI/pv_xhcffgradients/geoms/._histidine.xyz
- SI/pv_xhcffgradients/geoms/tyrosine.xyz
- __MACOSX/SI/pv_xhcffgradients/geoms/._tyrosine.xyz
- SI/pv_xhcffgradients/geoms/cysteine.xyz
- __MACOSX/SI/pv_xhcffgradients/geoms/._cysteine.xyz
- SI/pv_xhcffgradients/geoms/threonine.xyz
- __MACOSX/SI/pv_xhcffgradients/geoms/._threonine.xyz
- SI/pv_xhcffgradients/geoms/glutamine.xyz
- __MACOSX/SI/pv_xhcffgradients/geoms/._glutamine.xyz
- SI/pv_xhcffgradients/geoms/lysine.xyz
- __MACOSX/SI/pv_xhcffgradients/geoms/._lysine.xyz
- SI/pv_xhcffgradients/grads/lysine.csv
- __MACOSX/SI/pv_xhcffgradients/grads/._lysine.csv
- SI/pv_xhcffgradients/grads/cysteine.csv
- __MACOSX/SI/pv_xhcffgradients/grads/._cysteine.csv
- SI/pv_xhcffgradients/grads/threonine.csv
- __MACOSX/SI/pv_xhcffgradients/grads/._threonine.csv
- SI/pv_xhcffgradients/grads/glutamine.csv
- __MACOSX/SI/pv_xhcffgradients/grads/._glutamine.csv
- SI/pv_xhcffgradients/grads/tyrosine.csv
- __MACOSX/SI/pv_xhcffgradients/grads/._tyrosine.csv
- SI/pv_xhcffgradients/grads/h20.csv
- __MACOSX/SI/pv_xhcffgradients/grads/._h20.csv
- SI/pv_xhcffgradients/grads/aspartic_acid.csv
- __MACOSX/SI/pv_xhcffgradients/grads/._aspartic_acid.csv
- SI/pv_xhcffgradients/grads/histidine.csv
- __MACOSX/SI/pv_xhcffgradients/grads/._histidine.csv
- SI/pv_xhcffgradients/grads/arginine.csv
- __MACOSX/SI/pv_xhcffgradients/grads/._arginine.csv
- SI/pv_xhcffgradients/grads/methinine.csv
- __MACOSX/SI/pv_xhcffgradients/grads/._methinine.csv
- SI/pv_xhcffgradients/grads/glutamic_acid.csv
- __MACOSX/SI/pv_xhcffgradients/grads/._glutamic_acid.csv
- SI/pv_xhcffgradients/grads/glycine.csv
- __MACOSX/SI/pv_xhcffgradients/grads/._glycine.csv
- SI/pv_xhcffgradients/grads/serine.csv
- __MACOSX/SI/pv_xhcffgradients/grads/._serine.csv
- SI/pv_xhcffgradients/grads/asparagin.csv
- __MACOSX/SI/pv_xhcffgradients/grads/._asparagin.csv
- SI/pv_xhcffgradients/grads/leucine.csv
- __MACOSX/SI/pv_xhcffgradients/grads/._leucine.csv
- SI/pv_xhcffgradients/grads/phenylalanine.csv
- __MACOSX/SI/pv_xhcffgradients/grads/._phenylalanine.csv
- SI/pv_xhcffgradients/grads/tryptophan.csv
- __MACOSX/SI/pv_xhcffgradients/grads/._tryptophan.csv
- SI/pv_xhcffgradients/grads/isoleucine.csv
- __MACOSX/SI/pv_xhcffgradients/grads/._isoleucine.csv
- SI/pv_xhcffgradients/grads/alanin.csv
- __MACOSX/SI/pv_xhcffgradients/grads/._alanin.csv
- SI/pv_xhcffgradients/grads/valine.csv
- __MACOSX/SI/pv_xhcffgradients/grads/._valine.csv
- SI/pv_xhcffgradients/grads/proline.csv
- __MACOSX/SI/pv_xhcffgradients/grads/._proline.csv
