# Supplementary material for: Using Conformational Sampling to Model Spectral and Structural Changes of Molecules at Elevated Pressures
Source: J Phys Chem A. 2025 Feb 12;129(8):2108–16. doi: 10.1021/acs.jpca.4c08065 (PMC11874042; doi:10.1021/acs.jpca.4c08065)
Supplement: Supplementary file 1 — jp4c08065_si_001.zip [file jp4c08065_si_001.zip › SI/pv_xhcffgradients/gradient_norms.csv]

	||dvdr||	||xhcff/P||	||diff||
glutamine	141.49817178366212	129.885080701982	27.027842398713037
asparagin	130.91643953129275	123.2750489759756	12.892131490137423
alanin	121.73516713260547	113.5522536426275	12.276247614589883
tryptophan	145.55173439721597	134.22567283523574	19.13164550126836
serine	123.85344188212525	115.92053372084747	13.527578074447385
arginine	154.61832167732155	142.6087065209148	20.528541592852857
histidine	134.5935423735709	125.76777627280174	14.631396924614839
tyrosine	142.55868277603898	132.37097174208103	16.908543964209624
glutamic_acid	137.92538121147888	129.3354942378187	14.383545711767999
lysine	153.34026030239892	139.946697844791	31.344068141827137
leucine	142.3955197105877	129.5823126060995	25.391677134005352
isoleucine	140.35197221362827	129.64471804343995	18.467737521740762
valine	136.151859158398	126.49476904552866	15.804779938330963
glycine	109.9404639715277	102.88082929524897	11.051844906368608
aspartic_acid	129.609165226638	121.8431169835981	13.666566532747193
cysteine	130.66650037531033	124.67647247912724	14.653099242570622
threonine	134.00712126960795	124.63302665767674	17.194940331329867
methinine	147.85593197211801	138.01505897384226	16.521619427639365
phenylalanine	139.37543735538569	126.04950831626878	22.93673942105863
proline	132.1357370735709	121.51277709333505	18.542742967357597
