# Supplementary material for: Using Conformational Sampling to Model Spectral and Structural Changes of Molecules at Elevated Pressures
Source: J Phys Chem A. 2025 Feb 12;129(8):2108–16. doi: 10.1021/acs.jpca.4c08065 (PMC11874042; doi:10.1021/acs.jpca.4c08065)
Supplement: Supplementary file 1 — jp4c08065_si_001.zip [file jp4c08065_si_001.zip › SI/fig. 5/5a.xyz]

62

C          0.00002       -0.68468        0.00000
C          0.00002        0.68469       -0.00000
C         -1.24853       -1.47951       -0.14776
C         -1.49212       -2.59844        0.66109
H         -0.75540       -2.87886        1.41621
C         -2.65646       -3.36114        0.53352
H         -2.80710       -4.21444        1.19340
C         -3.60599       -3.01879       -0.43793
O         -4.77200       -3.69197       -0.65832
C         -3.36893       -1.91388       -1.27213
H         -4.11184       -1.66962       -2.03302
C         -2.21215       -1.16174       -1.12591
H         -2.04309       -0.30750       -1.78214
C          1.24856       -1.47952        0.14778
C          1.49215       -2.59845       -0.66106
H          0.75544       -2.87886       -1.41620
C          2.65649       -3.36115       -0.53349
H          2.80712       -4.21446       -1.19336
C          3.60601       -3.01881        0.43798
O          4.77201       -3.69201        0.65837
C          3.36894       -1.91391        1.27217
H          4.11185       -1.66965        2.03307
C          2.21217       -1.16176        1.12594
H          2.04311       -0.30751        1.78217
C         -1.24854        1.47951        0.14776
C         -2.21215        1.16174        1.12591
H         -2.04309        0.30750        1.78214
C         -3.36893        1.91388        1.27213
H         -4.11185        1.66961        2.03302
C         -3.60600        3.01878        0.43793
O         -4.77202        3.69196        0.65832
C         -2.65648        3.36114       -0.53352
H         -2.80711        4.21444       -1.19340
C         -1.49213        2.59845       -0.66108
H         -0.75541        2.87887       -1.41621
C          1.24856        1.47953       -0.14778
C          2.21217        1.16177       -1.12594
H          2.04311        0.30753       -1.78217
C          3.36894        1.91393       -1.27217
H          4.11184        1.66967       -2.03307
C          3.60600        3.01883       -0.43798
O          4.77200        3.69203       -0.65838
C          2.65648        3.36117        0.53349
H          2.80711        4.21448        1.19336
C          1.49214        2.59846        0.66106
H          0.75543        2.87888        1.41620
C         -5.04934       -4.81872        0.15395
C         -5.04934        4.81874       -0.15392
C          5.04932        4.81881        0.15386
C          5.04935       -4.81876       -0.15390
H         -5.12205       -4.54451        1.22189
H         -4.28078       -5.60433        0.03925
H         -6.01798       -5.20794       -0.18567
H         -6.01796        5.20796        0.18572
H         -5.12206        4.54456       -1.22186
H         -4.28076        5.60432       -0.03920
H          5.12205        4.54463        1.22180
H          4.28072        5.60438        0.03915
H          6.01793        5.20804       -0.18579
H          4.28078       -5.60436       -0.03921
H          6.01798       -5.20797        0.18573
H          5.12207       -4.54454       -1.22183
