# Supplementary material for: Using Conformational Sampling to Model Spectral and Structural Changes of Molecules at Elevated Pressures
Source: J Phys Chem A. 2025 Feb 12;129(8):2108–16. doi: 10.1021/acs.jpca.4c08065 (PMC11874042; doi:10.1021/acs.jpca.4c08065)
Supplement: Supplementary file 1 — jp4c08065_si_001.zip [file jp4c08065_si_001.zip › SI/fig. 5/5b.xyz]

62

C         -0.29121       -0.63564       -0.05945
C         -0.22283        0.73017        0.02979
C         -1.51541       -1.43577        0.07924
C         -2.57542       -1.04125        0.91871
H         -2.48988       -0.11458        1.47877
C         -3.71331       -1.81252        1.03762
H         -4.53614       -1.52140        1.68443
C         -3.82907       -3.01593        0.32870
O         -4.98606       -3.70069        0.51627
C         -2.78224       -3.44152       -0.49043
H         -2.84563       -4.37435       -1.04184
C         -1.63754       -2.65266       -0.59716
H         -0.81429       -2.97872       -1.22847
C          0.99986       -1.35325       -0.24863
C          1.82720       -0.99843       -1.31681
H          1.41281       -0.40111       -2.12510
C          3.18836       -1.27778       -1.30755
H          3.81527       -0.92217       -2.11802
C          3.74318       -1.92243       -0.20072
O          5.08444       -2.05024        0.00401
C          2.90270       -2.43332        0.79453
H          3.35178       -2.98007        1.61934
C          1.54314       -2.15722        0.76192
H          0.90434       -2.47808        1.58225
C         -1.37183        1.64206       -0.02590
C         -1.36521        2.82458        0.73115
H         -0.48472        3.06016        1.32551
C         -2.45892        3.67382        0.74166
H         -2.47298        4.58359        1.33532
C         -3.58621        3.37212       -0.02780
O         -4.61475        4.25448        0.05105
C         -3.59496        2.22329       -0.82710
H         -4.44632        1.98906       -1.45825
C         -2.49188        1.37937       -0.82364
H         -2.49711        0.48625       -1.44130
C          1.12866        1.33318        0.18613
C          1.93741        0.93423        1.25205
H          1.49395        0.35950        2.06119
C          3.31017        1.15105        1.24449
H          3.91680        0.76669        2.05784
C          3.89294        1.78328        0.14456
O          5.24037        1.87684       -0.04599
C          3.07859        2.32153       -0.85773
H          3.55323        2.84698       -1.68179
C          1.70800        2.10542       -0.82751
H          1.08334        2.45846       -1.64531
C         -5.11515       -4.92197       -0.17424
C         -5.76772        3.95516       -0.70237
C          6.05322        1.28633        0.95024
C          5.92607       -1.44884       -0.96326
H         -6.09242       -5.33015        0.09380
H         -4.32858       -5.63377        0.11899
H         -5.06640       -4.77563       -1.26391
H         -5.54878        3.92341       -1.78037
H         -6.48349        4.75535       -0.50165
H         -6.20220        2.98846       -0.40586
H          5.92260        1.78814        1.91979
H          7.08658        1.41062        0.61877
H          5.82731        0.21609        1.07232
H          5.84474       -1.95777       -1.93494
H          6.94629       -1.55235       -0.58509
H          5.69102       -0.38170       -1.09803
