# Supplementary material for: Using Conformational Sampling to Model Spectral and Structural Changes of Molecules at Elevated Pressures
Source: J Phys Chem A. 2025 Feb 12;129(8):2108–16. doi: 10.1021/acs.jpca.4c08065 (PMC11874042; doi:10.1021/acs.jpca.4c08065)
Supplement: Supplementary file 1 — jp4c08065_si_001.zip [file jp4c08065_si_001.zip › SI/fig. 5/5c.xyz]

62

C         -0.00092        0.67263        0.17331
C          0.00010       -0.69176        0.27317
C          1.28068        1.37076       -0.02295
C          1.77080        2.26280        0.93232
H          1.09546        2.62985        1.70022
C          3.11949        2.57965        0.97391
H          3.53401        3.21677        1.74642
C          3.99971        2.00972        0.05274
O          5.32147        2.25956        0.23158
C          3.50303        1.21602       -0.98320
H          4.16979        0.79758       -1.72996
C          2.15103        0.92171       -1.02119
H          1.77431        0.24074       -1.77664
C         -1.29652        1.37261        0.22584
C         -1.77440        2.05629       -0.88906
H         -1.07410        2.31899       -1.67733
C         -3.13988        2.26560       -1.05423
H         -3.51867        2.72421       -1.96063
C         -4.02508        1.81573       -0.07520
O         -5.38174        1.81992       -0.23539
C         -3.54542        1.27522        1.11593
H         -4.25701        0.94249        1.86383
C         -2.18904        1.06509        1.26160
H         -1.81499        0.53308        2.12914
C          1.30656       -1.36316        0.40860
C          2.20011       -0.91484        1.39325
H          1.82192       -0.29184        2.19723
C          3.55999       -1.11337        1.26089
H          4.27179       -0.68408        1.95709
C          4.04582       -1.77869        0.13778
O          5.39966       -1.76735       -0.03282
C          3.16688       -2.35459       -0.77658
H          3.54876       -2.90262       -1.63021
C          1.79884       -2.15551       -0.62469
H          1.10886       -2.51535       -1.38212
C         -1.28862       -1.40359        0.19009
C         -2.15917       -1.08276       -0.85671
H         -1.77253       -0.51830       -1.69822
C         -3.51803       -1.33272       -0.76955
H         -4.18204       -0.99584       -1.55783
C         -4.02495       -1.94633        0.37733
O         -5.34982       -2.12510        0.60759
C         -3.14829       -2.40114        1.36324
H         -3.57042       -2.90025        2.22719
C         -1.79181       -2.13403        1.26851
H         -1.12091       -2.40403        2.07855
C          6.20639        1.29124       -0.29855
C          5.83437       -1.83916       -1.37249
C         -6.21781       -1.26763       -0.10775
C         -5.82292        1.71977       -1.57181
H          7.20820        1.59962       -0.00116
H          6.16460        1.24723       -1.39554
H          5.98512        0.29684        0.10914
H          6.87642       -1.51248       -1.38087
H          5.23725       -1.17275       -2.01165
H          5.76780       -2.85986       -1.76829
H         -6.15477       -1.42700       -1.19296
H         -5.99648       -0.21588        0.11533
H         -7.22751       -1.51163        0.22107
H         -6.88523        1.47423       -1.52982
H         -5.27962        0.92437       -2.10341
H         -5.69338        2.66149       -2.11828
