# Supplementary material for: Using Conformational Sampling to Model Spectral and Structural Changes of Molecules at Elevated Pressures
Source: J Phys Chem A. 2025 Feb 12;129(8):2108–16. doi: 10.1021/acs.jpca.4c08065 (PMC11874042; doi:10.1021/acs.jpca.4c08065)
Supplement: Supplementary file 1 — jp4c08065_si_001.zip [file jp4c08065_si_001.zip › SI/boltzman_weights_of_tmoe_spectra/boltzman_weights.csv]

Pressure / GPa	Delta E / kj/mol	boltzman weight
0.0	0.0	0.30198542580845605
0.0	0.32160460243323996	0.2652068043755987
0.0	0.7476027154674512	0.22329312774899554
0.0	0.9053277038422038	0.2095146420669498
1.0	0.0	0.28977159645378087
1.0	0.4613668195778473	0.24051586600286667
1.0	0.5006114705452092	0.2367343129456289
1.0	0.5402173979538247	0.23297822459772358
2.0	0.0	0.3078870750703404
2.0	0.41493248422716533	0.26038909015882683
2.0	0.812981609569988	0.22172518449164835
2.0	0.9475421650701037	0.20999865027918435
2.5	0.0	0.3115294598949249
2.5	0.43883293821511415	0.26093895131674255
2.5	1.2712878389164644	0.18644354697525325
2.5	1.6540837352961262	0.1597403487691814
2.5	5.897620529529036	0.02878760234893301
2.5	7.49926606248971	0.015077083391926396
2.5	7.6566059708579814	0.014148939594690378
2.5	8.29457281567852	0.010935549915082306
2.5	8.996910178651547	0.00823509094257888
2.5	13.39403426716342	0.0013948385300749174
2.5	16.733951649896994	0.00036206522584230537
2.5	16.80226480233341	0.0003522138378332977
2.5	17.044510400528566	0.00031939098770546073
2.5	17.364454466394818	0.0002806807008209967
2.5	17.37919850776268	0.0002790145297858042
2.5	17.398004853728366	0.0002769036382525501
2.5	17.45761785262266	0.00027031742901862245
2.5	17.522772730306656	0.00026329798102022497
2.5	19.864952962125585	0.00010225588118308278
2.5	21.23076278856024	5.8906030999103696e-05
2.5	21.3297133603196	5.659868375728877e-05
2.5	22.15681246899328	4.0527894874617286e-05
2.5	22.213858721342262	3.9604959602655145e-05
2.5	22.238674191206883	3.9210065540596434e-05
2.5	23.10813251608431	2.7600474375496566e-05
3.0	0.0	0.7731349377062694
3.0	5.487419131343813	0.08431418240120116
3.0	6.721761860461129	0.051218647501919755
3.0	6.867274618756255	0.04829574224072743
3.0	7.597083738204219	0.03596820504356199
3.0	11.91434759965091	0.006291870383540846
3.0	19.92779038955382	0.0002474140598204501
3.0	20.560954953739724	0.0001915946196783057
3.0	20.66538790253935	0.0001836827651475216
3.0	21.106322408899246	0.00015372327813312266
3.5	0.0	0.828333631667733
3.5	5.317059315135452	0.09676703534255435
3.5	6.529401924738295	0.059307985675333554
3.5	11.83516658846122	0.006960110128955537
3.5	12.673273807325472	0.004961731756278266
3.5	13.504719468261783	0.003546653169803317
3.5	21.83223361842761	0.00012285225934215136
4.0	0.0	0.9811391403010762
4.0	11.42200252633836	0.009740919518048383
4.0	11.62034453488036	0.00899116107975566
4.0	23.703531026852488	6.834868613304389e-05
4.0	24.00844720783448	6.0430414986895666e-05
