# Supplementary material for: Using Conformational Sampling to Model Spectral and Structural Changes of Molecules at Elevated Pressures
Source: J Phys Chem A. 2025 Feb 12;129(8):2108–16. doi: 10.1021/acs.jpca.4c08065 (PMC11874042; doi:10.1021/acs.jpca.4c08065)
Supplement: Supplementary file 1 — jp4c08065_si_001.zip [file jp4c08065_si_001.zip › SI/pv_xhcffgradients/geoms/valine.xyz]

19

H         -1.12906       -1.10619        0.48517
C         -2.05100       -1.68391        0.21738
N         -3.18059       -1.05101        0.93986
H         -3.18855       -0.07168        0.74579
H         -4.04673       -1.45401        0.64867
C         -2.19212       -1.70737       -1.32284
H         -3.10536       -2.29358       -1.59395
C         -0.98168       -2.37554       -1.95679
H         -0.05362       -1.83455       -1.72698
H         -1.07846       -2.41289       -3.04995
H         -0.85730       -3.40813       -1.60455
C         -2.33755       -0.29795       -1.87750
H         -1.51057        0.35200       -1.55971
H         -3.27518        0.17912       -1.56190
H         -2.33996       -0.30912       -2.97593
C         -1.89123       -3.09766        0.77014
O         -0.94256       -3.56176        1.37478
O         -2.92833       -3.94482        0.56926
H         -2.74074       -4.78332        0.97993
