# Supplementary material for: Using Conformational Sampling to Model Spectral and Structural Changes of Molecules at Elevated Pressures
Source: J Phys Chem A. 2025 Feb 12;129(8):2108–16. doi: 10.1021/acs.jpca.4c08065 (PMC11874042; doi:10.1021/acs.jpca.4c08065)
Supplement: Supplementary file 1 — jp4c08065_si_001.zip [file jp4c08065_si_001.zip › SI/pv_xhcffgradients/geoms/proline.xyz]

17

H         -1.49869       -3.43659       -2.95664
C         -1.49449       -2.32512       -2.81220
C         -2.42558       -2.05662       -1.64172
O         -2.21810       -2.25016       -0.45572
O         -3.66404       -1.59696       -1.93860
H         -4.15163       -1.45884       -1.13145
N         -0.13081       -1.81367       -2.46720
C          0.50008       -1.25896       -3.69586
H          0.79909       -0.22049       -3.45713
H          1.42890       -1.79583       -3.97048
C         -0.54277       -1.31208       -4.81069
H         -0.28430       -2.08348       -5.56097
H         -0.59162       -0.36069       -5.37058
C         -1.87038       -1.63253       -4.12921
H         -2.51540       -2.27430       -4.75617
H         -2.44996       -0.70609       -3.95314
H          0.42482       -2.52089       -2.04104
