# Supplementary material for: Using Conformational Sampling to Model Spectral and Structural Changes of Molecules at Elevated Pressures
Source: J Phys Chem A. 2025 Feb 12;129(8):2108–16. doi: 10.1021/acs.jpca.4c08065 (PMC11874042; doi:10.1021/acs.jpca.4c08065)
Supplement: Supplementary file 1 — jp4c08065_si_001.zip [file jp4c08065_si_001.zip › SI/pv_xhcffgradients/geoms/isoleucine.xyz]

22

H         -2.50419       -3.00103       -2.45434
C         -3.27058       -2.30028       -2.03285
N         -2.51308       -1.24101       -1.31943
H         -3.13656       -0.63826       -0.82403
H         -2.01728       -0.70268       -2.00611
C         -4.15019       -1.77252       -3.18949
H         -4.88200       -1.03187       -2.77963
C         -4.92268       -2.90230       -3.85159
H         -5.42408       -2.52969       -4.76109
H         -5.69127       -3.31665       -3.18754
H         -4.26339       -3.72720       -4.15355
C         -3.27839       -1.06836       -4.23558
H         -2.57637       -0.36470       -3.73620
H         -2.63626       -1.81313       -4.74752
C         -4.12691       -0.33049       -5.24692
H         -3.52250        0.04926       -6.07931
H         -4.64698        0.52510       -4.79691
H         -4.89757       -1.00125       -5.66362
C         -4.10441       -3.07489       -1.01954
O         -4.03391       -4.25629       -0.73787
O         -5.04426       -2.36865       -0.34620
H         -5.48685       -2.93706        0.27654
