# Supplementary material for: Using Conformational Sampling to Model Spectral and Structural Changes of Molecules at Elevated Pressures
Source: J Phys Chem A. 2025 Feb 12;129(8):2108–16. doi: 10.1021/acs.jpca.4c08065 (PMC11874042; doi:10.1021/acs.jpca.4c08065)
Supplement: Supplementary file 1 — jp4c08065_si_001.zip [file jp4c08065_si_001.zip › SI/pv_xhcffgradients/geoms/alanin.xyz]

13

H         -0.93193        3.17942        0.22480
C         -0.99323        2.09532        0.49540
N          0.40357        1.62572        0.64100
H          0.87377        1.68352       -0.23690
H          0.42077        0.68252        0.96800
C         -1.74633        1.94242        1.81220
H         -2.76053        2.35572        1.73510
H         -1.23443        2.47652        2.62390
H         -1.83993        0.89122        2.11830
C         -1.75633        1.36072       -0.60320
O         -1.52823        0.26592       -1.08700
O         -2.82263        2.01802       -1.10990
H         -3.24683        1.48692       -1.77710
