# Supplementary material for: Using Conformational Sampling to Model Spectral and Structural Changes of Molecules at Elevated Pressures
Source: J Phys Chem A. 2025 Feb 12;129(8):2108–16. doi: 10.1021/acs.jpca.4c08065 (PMC11874042; doi:10.1021/acs.jpca.4c08065)
Supplement: Supplementary file 1 — jp4c08065_si_001.zip [file jp4c08065_si_001.zip › SI/pv_xhcffgradients/geoms/phenylalanine.xyz]

23

C         -1.10382       -1.65877        0.15803
C         -2.48129       -1.87123       -0.47843
N         -2.89247       -3.27886       -0.22354
C         -2.50742       -1.60653       -1.99288
H         -1.86214       -0.73271       -2.23483
H         -2.07030       -2.46096       -2.55074
C         -3.89991       -1.33551       -2.46350
C         -4.63035       -2.33021       -3.11488
H         -4.18417       -3.31794       -3.28175
C         -5.92384       -2.06934       -3.55456
H         -6.49317       -2.85228       -4.06643
C         -6.49388       -0.81816       -3.34628
H         -7.51200       -0.61479       -3.69418
C         -5.76848        0.17559       -2.69657
H         -6.21547        1.16162       -2.53254
C         -4.47555       -0.08036       -2.25612
H         -3.90460        0.70420       -1.74640
O         -0.81411       -1.87545        1.31644
O         -0.04230       -1.15361       -0.50712
H         -3.16521       -1.12973        0.01726
H         -3.80323       -3.42071       -0.60769
H         -2.90392       -3.45902        0.75738
H         -0.27476       -0.96774       -1.41228
