# Supplementary material for: Using Conformational Sampling to Model Spectral and Structural Changes of Molecules at Elevated Pressures
Source: J Phys Chem A. 2025 Feb 12;129(8):2108–16. doi: 10.1021/acs.jpca.4c08065 (PMC11874042; doi:10.1021/acs.jpca.4c08065)
Supplement: Supplementary file 1 — jp4c08065_si_001.zip [file jp4c08065_si_001.zip › SI/pv_xhcffgradients/geoms/tryptophan.xyz]

27

N         -2.56127       -0.40521        2.76198
C         -2.34509       -1.84327        2.46248
C         -2.02806       -2.57288        3.76949
O         -1.14503       -2.07113        4.65950
O         -2.45808       -3.64197        4.14927
C         -3.51652       -2.50620        1.72313
H         -3.31147       -3.58986        1.60498
H         -4.44702       -2.43737        2.32270
C         -3.72430       -1.90614        0.38814
C         -2.87211       -2.09052       -0.76173
C         -3.45448       -1.37329       -1.84002
C         -2.86257       -1.34179       -3.11074
H         -3.31682       -0.78251       -3.93412
C         -1.68710       -2.04480       -3.27727
H         -1.18975       -2.04542       -4.25292
C         -1.10670       -2.77094       -2.21853
H         -0.17805       -3.32086       -2.40374
C         -1.68413       -2.80423       -0.96574
H         -1.23955       -3.37577       -0.14421
N         -4.66976       -0.82310       -1.37423
C         -4.78339       -1.10675        0.00378
H         -5.62960       -0.76833        0.60352
H         -5.14454       -0.08390       -1.82475
H         -3.43691       -0.28878        3.22906
H         -2.57886        0.10518        1.90392
H         -1.42984       -1.91137        1.81861
H         -0.84728       -1.20986        4.39101
