# Supplementary material for: Using Conformational Sampling to Model Spectral and Structural Changes of Molecules at Elevated Pressures
Source: J Phys Chem A. 2025 Feb 12;129(8):2108–16. doi: 10.1021/acs.jpca.4c08065 (PMC11874042; doi:10.1021/acs.jpca.4c08065)
Supplement: Supplementary file 1 — jp4c08065_si_001.zip [file jp4c08065_si_001.zip › SI/pv_xhcffgradients/geoms/leucine.xyz]

22

C         -4.18520       -1.48416       -0.22616
C         -5.49782       -2.10215       -0.71394
C         -5.60339       -2.08395       -2.24335
H         -5.18549       -1.13313       -2.63481
H         -4.97602       -2.88438       -2.68720
C         -7.04989       -2.22791       -2.72430
C         -7.08224       -2.35951       -4.23797
N         -5.62752       -3.45353       -0.11031
H         -6.63978       -1.48277       -4.73024
H         -8.11255       -2.45728       -4.60426
H         -6.52553       -3.24291       -4.57722
C         -7.88790       -1.04049       -2.27738
O         -3.35972       -0.87515       -0.87368
O         -3.82750       -1.53238        1.07510
H         -6.33558       -1.46888       -0.30283
H         -4.97803       -4.07986       -0.53918
H         -6.55539       -3.79240       -0.25629
H         -4.44031       -2.05695        1.57640
H         -7.48985       -3.15715       -2.28430
H         -8.95120       -1.19244       -2.49930
H         -7.57472       -0.11259       -2.77451
H         -7.78729       -0.88137       -1.19048
