# Supplementary material for: Using Conformational Sampling to Model Spectral and Structural Changes of Molecules at Elevated Pressures
Source: J Phys Chem A. 2025 Feb 12;129(8):2108–16. doi: 10.1021/acs.jpca.4c08065 (PMC11874042; doi:10.1021/acs.jpca.4c08065)
Supplement: Supplementary file 1 — jp4c08065_si_001.zip [file jp4c08065_si_001.zip › SI/pv_xhcffgradients/geoms/asparagin.xyz]

17

H         -1.68838       -1.72875        0.23550
C         -2.57976       -1.05580        0.13773
C         -3.81252       -1.83321        0.58927
O         -3.87142       -2.98366        0.97624
O         -4.99042       -1.16690        0.52521
H         -5.69646       -1.73169        0.82341
C         -2.75744       -0.66485       -1.33742
C         -1.44769       -0.18642       -1.93064
H         -3.09996       -1.55042       -1.91065
N         -2.36441        0.07797        1.06504
H         -3.03917        0.79657        0.90748
H         -1.44621        0.44513        0.93449
O         -0.48564       -0.90818       -2.16549
N         -1.30419        1.17321       -2.21289
H         -3.56455        0.08960       -1.45316
H         -2.06656        1.79336       -2.09438
H         -0.47238        1.52116       -2.62458
