# Supplementary material for: Using Conformational Sampling to Model Spectral and Structural Changes of Molecules at Elevated Pressures
Source: J Phys Chem A. 2025 Feb 12;129(8):2108–16. doi: 10.1021/acs.jpca.4c08065 (PMC11874042; doi:10.1021/acs.jpca.4c08065)
Supplement: Supplementary file 1 — jp4c08065_si_001.zip [file jp4c08065_si_001.zip › SI/pv_xhcffgradients/geoms/methinine.xyz]

20

C         -0.90903       -2.24394       -0.21201
C         -2.17509       -1.42447        0.02658
C         -2.84325       -1.14862       -1.32888
H         -2.07307       -0.82293       -2.05791
H         -3.27555       -2.08220       -1.74674
C         -3.91711       -0.08243       -1.21357
H         -4.68335       -0.38325       -0.47422
H         -3.48298        0.86506       -0.83872
S         -4.69892        0.34239       -2.80042
C         -5.79876       -1.05274       -3.09793
H         -5.26301       -2.00021       -3.22765
H         -6.53073       -1.19606       -2.29507
H         -6.35028       -0.84999       -4.02394
N         -3.11682       -2.08960        0.95634
O          0.17824       -1.53639       -0.58827
O         -0.75228       -3.44680       -0.09747
H         -1.89053       -0.45269        0.50499
H         -2.66263       -2.26855        1.82627
H         -3.44328       -2.94879        0.56597
H          0.91721       -2.12070       -0.72941
