# Supplementary material for: Using Conformational Sampling to Model Spectral and Structural Changes of Molecules at Elevated Pressures
Source: J Phys Chem A. 2025 Feb 12;129(8):2108–16. doi: 10.1021/acs.jpca.4c08065 (PMC11874042; doi:10.1021/acs.jpca.4c08065)
Supplement: Supplementary file 1 — jp4c08065_si_001.zip [file jp4c08065_si_001.zip › SI/pv_xhcffgradients/geoms/glutamic_acid.xyz]

19

C         -1.11095       -1.91056       -0.36164
C         -2.59352       -1.61552       -0.57755
N         -3.47427       -2.50796        0.21097
C         -2.90342       -1.72492       -2.07731
H         -2.13062       -1.17566       -2.65303
H         -2.83299       -2.77911       -2.41593
C         -4.27827       -1.16181       -2.39995
H         -5.06542       -1.70201       -1.83388
H         -4.34993       -0.10224       -2.07834
C         -4.59442       -1.24287       -3.87005
O         -3.92291       -1.66043       -4.79628
O         -5.82113       -0.77374       -4.20583
H         -5.95350       -0.85743       -5.14502
O         -0.27045       -0.88931       -0.63783
O         -0.59362       -2.93836        0.03737
H         -2.80496       -0.57292       -0.22728
H         -3.24614       -2.43760        1.17949
H         -3.37006       -3.45457       -0.08998
H          0.63168       -1.15957       -0.49508
