# Supplementary material for: Using Conformational Sampling to Model Spectral and Structural Changes of Molecules at Elevated Pressures
Source: J Phys Chem A. 2025 Feb 12;129(8):2108–16. doi: 10.1021/acs.jpca.4c08065 (PMC11874042; doi:10.1021/acs.jpca.4c08065)
Supplement: Supplementary file 1 — jp4c08065_si_001.zip [file jp4c08065_si_001.zip › SI/pv_xhcffgradients/geoms/glycine.xyz]

10

H          0.83997        1.36073       -1.90118
C          1.94834        1.40756       -1.97691
H          2.18223        1.57915       -3.04791
N          2.55849        2.51023       -1.20453
H          2.14182        3.37151       -1.48651
H          2.41096        2.37353       -0.22683
C          2.49782        0.07919       -1.50441
O          2.55468       -0.36344       -0.37140
O          2.95707       -0.73184       -2.48420
H          3.28465       -1.54397       -2.11019
