# Supplementary material for: Using Conformational Sampling to Model Spectral and Structural Changes of Molecules at Elevated Pressures
Source: J Phys Chem A. 2025 Feb 12;129(8):2108–16. doi: 10.1021/acs.jpca.4c08065 (PMC11874042; doi:10.1021/acs.jpca.4c08065)
Supplement: Supplementary file 1 — jp4c08065_si_001.zip [file jp4c08065_si_001.zip › SI/pv_xhcffgradients/geoms/serine.xyz]

14

H         -0.19968       -1.22968       -1.33612
C         -1.26954       -0.91538       -1.44183
N         -1.41769        0.36523       -0.70556
H         -0.72458        1.00893       -1.02397
H         -2.32477        0.74762       -0.87591
C         -1.62778       -0.81456       -2.94150
O         -0.78269        0.07554       -3.61690
C         -2.11226       -1.98950       -0.75246
O         -2.76875       -2.86309       -1.27988
O         -2.16676       -2.09356        0.59135
H         -1.69276       -1.38342        1.00805
H         -2.63224       -0.38002       -3.09752
H         -1.61722       -1.81686       -3.41138
H          0.06167       -0.34706       -3.71322
