# Supplementary material for: Using Conformational Sampling to Model Spectral and Structural Changes of Molecules at Elevated Pressures
Source: J Phys Chem A. 2025 Feb 12;129(8):2108–16. doi: 10.1021/acs.jpca.4c08065 (PMC11874042; doi:10.1021/acs.jpca.4c08065)
Supplement: Supplementary file 1 — jp4c08065_si_001.zip [file jp4c08065_si_001.zip › SI/pv_xhcffgradients/geoms/arginine.xyz]

26

N         -1.08702       -3.04910       -0.33248
C         -2.11805       -2.06329        0.07108
C         -1.43355       -0.98591        0.90440
O         -1.94657       -0.81498        2.14357
O         -0.50693       -0.25673        0.60194
C         -2.86000       -1.38773       -1.09285
C         -3.85948       -2.32609       -1.75147
C         -4.58484       -1.61290       -2.88880
N         -5.52219       -2.55304       -3.56334
C         -6.24180       -1.98765       -4.69246
N         -5.45572       -1.57351       -5.82232
N         -7.53148       -1.87928       -4.59072
H         -0.39228       -2.61214       -0.90167
H         -1.52229       -3.78632       -0.84624
H         -2.85409       -2.62010        0.70641
H         -2.13723       -1.00637       -1.84402
H         -3.39283       -0.49153       -0.71483
H         -4.58569       -2.69156       -0.99580
H         -3.34698       -3.23223       -2.13428
H         -3.85173       -1.24769       -3.63675
H         -5.10718       -0.71115       -2.50206
H         -6.15292       -2.94553       -2.89401
H         -5.94313       -1.70597       -6.68179
H         -4.55864       -2.00717       -5.85024
H         -8.03296       -1.57696       -5.38824
H         -1.46329       -0.13900        2.60865
