# Supplementary material for: Using Conformational Sampling to Model Spectral and Structural Changes of Molecules at Elevated Pressures
Source: J Phys Chem A. 2025 Feb 12;129(8):2108–16. doi: 10.1021/acs.jpca.4c08065 (PMC11874042; doi:10.1021/acs.jpca.4c08065)
Supplement: Supplementary file 1 — jp4c08065_si_001.zip [file jp4c08065_si_001.zip › SI/pv_xhcffgradients/geoms/aspartic_acid.xyz]

16

H         -1.04366       -1.49141       -0.46218
C         -2.11453       -1.20356       -0.30019
C         -2.82686       -2.43351        0.26547
O         -2.58204       -3.60270        0.03610
O         -3.84975       -2.19581        1.11693
H         -4.22913       -3.01835        1.41196
C         -2.77094       -0.85432       -1.64161
C         -2.02971        0.23721       -2.38913
H         -2.81503       -1.75752       -2.28472
N         -2.08611       -0.02798        0.59612
H         -1.72106       -0.28777        1.48652
H         -2.99826        0.36300        0.70115
O         -0.76071        0.07022       -2.82671
O         -2.46313        1.32033       -2.71533
H         -3.82454       -0.53976       -1.49037
H         -0.41543       -0.76792       -2.54536
