# Supplementary material for: Using Conformational Sampling to Model Spectral and Structural Changes of Molecules at Elevated Pressures
Source: J Phys Chem A. 2025 Feb 12;129(8):2108–16. doi: 10.1021/acs.jpca.4c08065 (PMC11874042; doi:10.1021/acs.jpca.4c08065)
Supplement: Supplementary file 1 — jp4c08065_si_001.zip [file jp4c08065_si_001.zip › SI/pv_xhcffgradients/geoms/histidine.xyz]

20

C         -0.85471       -0.78131       -0.93906
C         -2.29725       -1.17895       -1.23959
C         -3.23294       -0.41034       -0.28886
H         -3.31993        0.65390       -0.59359
H         -2.79733       -0.39989        0.73068
C         -4.57167       -1.03070       -0.20103
N         -5.50012       -1.10905       -1.25399
H         -5.32660       -0.81497       -2.18108
C         -6.64474       -1.74784       -0.79327
H         -7.54681       -1.96898       -1.36845
N         -6.45796       -2.04787        0.51115
C         -5.19414       -1.61888        0.89445
H         -4.82325       -1.75454        1.90925
N         -2.67179       -0.92650       -2.65181
O         -0.15156        0.01837       -1.53132
O         -0.28748       -1.40790        0.11394
H         -2.41330       -2.27822       -1.06198
H         -2.11157       -1.49102       -3.25437
H         -2.53577        0.03724       -2.87868
H          0.60373       -1.09659        0.24051
