# Supplementary material for: Using Conformational Sampling to Model Spectral and Structural Changes of Molecules at Elevated Pressures
Source: J Phys Chem A. 2025 Feb 12;129(8):2108–16. doi: 10.1021/acs.jpca.4c08065 (PMC11874042; doi:10.1021/acs.jpca.4c08065)
Supplement: Supplementary file 1 — jp4c08065_si_001.zip [file jp4c08065_si_001.zip › SI/pv_xhcffgradients/geoms/tyrosine.xyz]

24

C         -3.04357       -0.71148        3.48167
C         -3.52989       -1.71195        2.44122
C         -2.59709       -1.64561        1.21869
H         -2.50526       -0.59318        0.88276
H         -1.57036       -1.96290        1.49589
C         -3.11788       -2.47694        0.09204
C         -2.50828       -3.69172       -0.23054
H         -1.64316       -4.03904        0.34698
C         -2.98129       -4.46391       -1.28185
H         -2.50085       -5.41643       -1.53288
C         -4.08223       -4.00882       -2.02075
C         -4.70050       -2.79002       -1.70974
H         -5.55958       -2.43018       -2.28747
C         -4.21063       -2.03271       -0.65451
H         -4.68569       -1.07650       -0.40505
O         -4.49840       -4.81754       -3.04125
H         -5.24168       -4.40145       -3.46002
N         -3.61504       -3.04611        3.08026
O         -3.85593        0.35311        3.67075
O         -2.02482       -0.73178        4.14779
H         -4.57156       -1.45247        2.11954
H         -2.71660       -3.32793        3.41369
H         -3.93837       -3.70566        2.40356
H         -3.49544        0.92445        4.34188
