# Supplementary material for: Using Conformational Sampling to Model Spectral and Structural Changes of Molecules at Elevated Pressures
Source: J Phys Chem A. 2025 Feb 12;129(8):2108–16. doi: 10.1021/acs.jpca.4c08065 (PMC11874042; doi:10.1021/acs.jpca.4c08065)
Supplement: Supplementary file 1 — jp4c08065_si_001.zip [file jp4c08065_si_001.zip › SI/pv_xhcffgradients/geoms/cysteine.xyz]

14

C         -5.36653       -2.24421       -1.09472
C         -5.53298       -1.21760        0.02465
O         -4.86209       -1.08241        1.03230
O         -6.56611       -0.36092       -0.12388
C         -4.68529       -1.56868       -2.28941
S         -4.86214       -2.44369       -3.87127
N         -4.59297       -3.43331       -0.66644
H         -6.38050       -2.60680       -1.40585
H         -6.59729        0.24711        0.60877
H         -3.61890       -1.37058       -2.06906
H         -5.14793       -0.57812       -2.47320
H         -4.29438       -3.58821       -3.58513
H         -5.09329       -3.92313        0.04395
H         -3.69709       -3.16106       -0.31856
