# Supplementary material for: Using Conformational Sampling to Model Spectral and Structural Changes of Molecules at Elevated Pressures
Source: J Phys Chem A. 2025 Feb 12;129(8):2108–16. doi: 10.1021/acs.jpca.4c08065 (PMC11874042; doi:10.1021/acs.jpca.4c08065)
Supplement: Supplementary file 1 — jp4c08065_si_001.zip [file jp4c08065_si_001.zip › SI/pv_xhcffgradients/geoms/threonine.xyz]

17

C          0.58755       -1.96194       -2.26514
C         -0.80114       -1.33066       -2.31262
C         -1.46069       -1.59587       -3.69987
H         -1.68469       -2.68122       -3.82600
O         -0.55733       -1.37263       -4.75563
H         -0.33353       -0.44967       -4.75423
C         -2.72757       -0.75797       -3.85774
H         -3.47111       -1.01660       -3.09327
H         -3.19049       -0.92524       -4.83931
H         -2.52341        0.31818       -3.76961
N         -1.67923       -1.83722       -1.23280
O          0.89178       -3.09756       -1.94794
O          1.60770       -1.13675       -2.58849
H         -0.70909       -0.22557       -2.15500
H         -1.24940       -1.67540       -0.34745
H         -1.84620       -2.81460       -1.35112
H          2.43203       -1.61358       -2.57645
