# Supplementary material for: Using Conformational Sampling to Model Spectral and Structural Changes of Molecules at Elevated Pressures
Source: J Phys Chem A. 2025 Feb 12;129(8):2108–16. doi: 10.1021/acs.jpca.4c08065 (PMC11874042; doi:10.1021/acs.jpca.4c08065)
Supplement: Supplementary file 1 — jp4c08065_si_001.zip [file jp4c08065_si_001.zip › SI/pv_xhcffgradients/geoms/glutamine.xyz]

20

C         -6.55739       -3.45489       -0.16624
C         -7.76442       -2.61194       -0.58142
C         -8.09323       -2.78124       -2.06919
H         -7.16227       -2.73509       -2.66762
H         -8.51168       -3.79062       -2.26102
C         -9.05413       -1.69626       -2.52939
H        -10.00375       -1.75001       -1.95762
H         -8.62457       -0.69708       -2.30657
C         -9.32046       -1.80181       -4.01683
O         -8.76920       -1.11382       -4.86863
N        -10.26100       -2.73313       -4.46662
H        -10.54041       -2.74395       -5.41778
H        -10.79453       -3.25379       -3.81453
N         -8.96287       -2.90469        0.24010
O         -6.36032       -4.62789       -0.80932
O         -5.74466       -3.20084        0.70418
H         -7.49361       -1.53938       -0.38988
H         -8.76507       -2.74369        1.20258
H         -9.26304       -3.84731        0.10302
H         -5.51904       -4.99020       -0.54603
