# Supplementary material for: Using Conformational Sampling to Model Spectral and Structural Changes of Molecules at Elevated Pressures
Source: J Phys Chem A. 2025 Feb 12;129(8):2108–16. doi: 10.1021/acs.jpca.4c08065 (PMC11874042; doi:10.1021/acs.jpca.4c08065)
Supplement: Supplementary file 1 — jp4c08065_si_001.zip [file jp4c08065_si_001.zip › SI/pv_xhcffgradients/geoms/lysine.xyz]

24

C         -6.16120       -4.04949       -2.62075
C         -4.69739       -4.47518       -2.71121
C         -6.21802       -2.52994       -2.40980
C         -7.59997       -2.07283       -1.96917
N         -6.94451       -4.45338       -3.81082
O         -4.02639       -4.68530       -3.70617
O         -4.06894       -4.65047       -1.52792
H         -6.63233       -4.56423       -1.74483
H         -5.91692       -1.99632       -3.33501
H         -5.47128       -2.24075       -1.64237
H         -8.36009       -2.36546       -2.72129
C         -7.63410       -0.56810       -1.75745
H         -6.85609       -5.43636       -3.95532
H         -6.62526       -3.96506       -4.62118
H         -3.16267       -4.90527       -1.67326
H         -7.89082       -2.59201       -1.03344
H         -7.35004       -0.05013       -2.69637
H         -6.86676       -0.27410       -1.01212
C         -9.01929       -0.11659       -1.29952
N         -9.14867        1.33469       -1.08097
H         -9.29530       -0.62315       -0.35291
H         -9.78607       -0.41245       -2.04357
H         -8.94900        1.82455       -1.92856
H         -8.50228        1.63120       -0.37934
