# Supplementary material for: Using Conformational Sampling to Model Spectral and Structural Changes of Molecules at Elevated Pressures
Source: J Phys Chem A. 2025 Feb 12;129(8):2108–16. doi: 10.1021/acs.jpca.4c08065 (PMC11874042; doi:10.1021/acs.jpca.4c08065)
Supplement: Supplementary file 1 — jp4c08065_si_001.zip [file jp4c08065_si_001.zip › SI/pv_xhcffgradients/grads/lysine.csv]

dvdx	dvdy	dvdz	xhcffx	xhcffy	xhcffz	diffx	diffy	diffz
5.834957401655823	6.62379521679286	-1.575260481839175	-0.1399781865140636	-0.39076755562067944	0.20753554589045206	5.974935588169887	7.01456277241354	-1.782796027729627
1.398441347207058	-5.396040913157286	0.07885500615390467	2.316254935817573	-5.512540126487735	0.08233321551840635	-0.917813588610515	0.11649921333044944	-0.003478209364501675
5.436635426766811	2.5900256244355515	1.238669524469827	0.7460249928335559	0.4721022870340497	0.08185594879774988	4.690610433933255	2.1179233374015016	1.156813575672077
9.71188305254914	5.478496785598859	2.3677238066202966	-0.6410908736880703	-0.42148283401113956	0.10075171318689384	10.35297392623721	5.899979619609998	2.266972093433403
-25.429748109701325	1.4717089595129709	3.7108581391834243	-19.312641276143026	-2.1089317351327073	-2.874675303223776	-6.117106833558299	3.580640694645678	6.5855334424072005
26.66299748142883	-7.025070047869971	-35.377537578121135	25.961366900476747	-6.697167562095018	-34.85245737844097	0.7016305809520844	-0.3279024857749526	-0.5250801996801684
-3.000960824399757	-2.9426968678375283	30.994804716478235	-2.6505071477872204	-3.120587756513564	29.996749968018893	-0.35045367661253657	0.17789088867603553	0.9980547484593423
-15.947721059718734	-24.856830446641766	21.904069464814594	-11.665312671223992	-19.95629664046929	21.787030604111344	-4.282408388494742	-4.900533806172476	0.11703886070324998
11.688791917149572	14.977857787333791	-22.620027647081606	13.99324808355279	15.631255181183798	-21.82310016690523	-2.3044561664032184	-0.6533973938500068	-0.7969274801763753
18.078818786890196	8.32450995208957	17.339381665451672	20.077380197503356	9.861374053712908	17.97272978247657	-1.99856141061316	-1.5368641016233369	-0.633348117024898
-26.021104348313944	-9.589417456615429	-19.640391746992837	-21.348126103638403	-7.195700304711044	-16.962027974009512	-4.672978244675541	-2.3937171519043847	-2.6783637729833245
5.92184475520304	2.81816570381172	4.106873744960948	0.6117810677973766	0.711773588105079	-0.07552785913104791	5.3100636874056635	2.106392115706641	4.1824016040919965
-5.669087187662054	-42.20692527483217	-10.989456459225675	-7.322557874571773	-35.51998011453002	-9.674322840954396	1.6534706869097189	-6.686945160302152	-1.315133618271279
1.0560236573572743	9.966404462925857	-37.09206073117349	-0.8085434925419144	9.496283147748835	-33.27110791028475	1.8645671498991887	0.47012131517702116	-3.820952820888742
36.14636770694647	-10.004963068705436	7.580824748447568	35.43889139041439	-9.873221417399298	8.053694915531675	0.7074763165320803	-0.1317416513061378	-0.4728701670841078
-13.1647112866816	-16.71951348069696	25.108639873749702	-8.819848967990414	-14.04708183060359	24.66689339106542	-4.344862318691186	-2.6724316500933707	0.44174648268428385
4.68390809037595	14.982972487250212	-28.570413726694888	8.39801285230964	16.418320357958397	-25.126892433975136	-3.7141047619336893	-1.4353478707081848	-3.443521292719751
19.231902275592443	9.120192154331745	19.035809444280826	21.31469877911317	10.60206739590199	20.10007986809145	-2.0827965035207257	-1.4818752415702452	-1.0642704238106226
10.041809545048395	1.3901825399371908	4.144847123861996	-3.0781722416631982	-0.0411778867840197	0.8814607457359888	13.119981786711593	1.4313604267212106	3.263386378126007
-25.141140161279512	15.876884193540732	10.453428391655805	-23.974799565050375	11.291658349428422	8.328605083023664	-1.166340596229137	4.58522584411231	2.1248233086321413
-17.520015693065503	-14.062115658417579	33.12559392935804	-14.384049678213486	-10.9600888808747	29.837175075739854	-3.1359660148520163	-3.1020267775428785	3.288418853618186
-36.00379530591507	-5.159230019087398	-24.93331157143124	-28.677044023652368	-4.794036629641328	-19.193269972810757	-7.326751282262702	-0.3651933894460706	-5.740041598620483
-2.2125493410627493	26.097639033361975	-29.584977339198876	-0.6907138200224391	26.382526286418738	-25.57595720784608	-1.5218355210403103	-0.28488725305676255	-4.009020131352795
14.623774438688251	18.170766204407673	29.04820324621089	14.655726722882155	19.77170062738193	27.33244319039329	-0.03195228419390439	-1.6009344229742553	1.7157600558176007
