# Supplementary material for: Using Conformational Sampling to Model Spectral and Structural Changes of Molecules at Elevated Pressures
Source: J Phys Chem A. 2025 Feb 12;129(8):2108–16. doi: 10.1021/acs.jpca.4c08065 (PMC11874042; doi:10.1021/acs.jpca.4c08065)
Supplement: Supplementary file 1 — jp4c08065_si_001.zip [file jp4c08065_si_001.zip › SI/pv_xhcffgradients/grads/cysteine.csv]

dvdx	dvdy	dvdz	xhcffx	xhcffy	xhcffz	diffx	diffy	diffz
7.976260070701705	4.539883694368831	-0.1592767505915297	-0.3608510119667661	-0.19174178753614726	0.16830605343473307	8.337111082668471	4.731625481904978	-0.3275828040262628
-3.113554838956691	-1.641099776440006	5.316187634516328	-3.230444621520003	-0.47721857526970035	5.183405177093737	0.11688978256331195	-1.1638812011703057	0.1327824574225911
22.819894885827487	7.278280440561914	37.05984940847431	23.003932213324767	7.4041696749208565	36.45664846455898	-0.18403732749727908	-0.12588923435894284	0.6032009439153256
-26.95186501498313	5.501176314140502	-16.552314119039675	-25.583683836336323	6.440452183385589	-14.045321907125732	-1.3681811786468074	-0.9392758692450869	-2.5069922119139427
5.848027595979106	1.1313168858265688	1.1890738876892164	0.8492729677190594	1.6952403950209198	-0.6802162817450432	4.998754628260047	-0.5639235091943511	1.8692901694342596
-16.336181530190792	7.714524259044771	-60.03364112607592	-14.477129164598459	6.347660209175668	-59.00928619987654	-1.8590523655923334	1.3668640498691031	-1.0243549261993792
4.021502239979363	-16.87596493703355	-10.729353719377208	3.714684945212299	-16.607545992903994	-7.804648190397018	0.3068172947670642	-0.26841894412955725	-2.9247055289801898
-35.52615634864361	-14.3989754541287	-5.486491055004989	-30.703919847828953	-11.916316507470677	-5.286133917284595	-4.8222365008146575	-2.482658946658022	-0.20035713772039365
-11.790262938851255	30.187390032766178	23.85333670158094	-11.908164829220459	28.49585758633706	21.707648929960826	0.11790189036920395	1.6915324464291182	2.145687771620114
30.789887986176193	11.866438770092879	1.203741453952502	32.1282677464673	12.611119567099792	1.4740927616280295	-1.338379760291108	-0.7446807970069127	-0.2703513076755275
-10.482485449304896	30.29390790099347	-11.273924060975714	-7.663723590569645	29.646134621336795	-10.269237564693833	-2.818761858735251	0.6477732796566755	-1.004686496281881
16.369503914417315	-32.12992211908778	-0.9971232591289467	15.532413669453717	-31.086138471908562	-1.9181665554471319	0.8370902449635977	-1.0437836471792181	0.9210432963181852
-16.112447023803742	-28.514422896866215	25.692968866657417	-13.638153671010038	-26.619514268153342	23.17562702634532	-2.4742933527937048	-1.894908628712873	2.5173418403120955
32.37094296818747	-4.995721837321039	10.811877463546898	32.337499030873495	-5.7421586340342605	10.847282203548264	0.03344393731397588	0.7464367967132217	-0.03540474000136662
