# Supplementary material for: Using Conformational Sampling to Model Spectral and Structural Changes of Molecules at Elevated Pressures
Source: J Phys Chem A. 2025 Feb 12;129(8):2108–16. doi: 10.1021/acs.jpca.4c08065 (PMC11874042; doi:10.1021/acs.jpca.4c08065)
Supplement: Supplementary file 1 — jp4c08065_si_001.zip [file jp4c08065_si_001.zip › SI/pv_xhcffgradients/grads/threonine.csv]

dvdx	dvdy	dvdz	xhcffx	xhcffy	xhcffz	diffx	diffy	diffz
3.472717135814898	0.8961880874044535	4.714104849184584	3.887511557074014	0.30030935941390413	4.730052956469086	-0.41479442125911614	0.5958787279905494	-0.015948107284502022
0.5216312892538761	0.024831067737352653	0.12934702906262482	-0.0048113545374258715	0.2700837462851958	0.3349035011895416	0.526442643791302	-0.24525267854784316	-0.20555647212691677
1.468903244697709	6.526020098575515	5.125051175817441	-0.21926227204077287	-0.3254946875074269	-0.5180818918959272	1.688165516738482	6.851514786082942	5.643133067713368
-8.982876110728016	-34.62115504168914	-14.798362584171729	-7.397768494843703	-31.06767452115558	-10.917653264184375	-1.5851076158843131	-3.5534805205335616	-3.8807093199873535
11.035655898212426	-20.7334539632091	-30.50319216046217	11.286584823429516	-16.511811936099388	-28.179990691045568	-0.25092892521709054	-4.221642027109713	-2.3232014694166025
13.758267166231816	28.844596436340492	-16.989527698979096	13.85407959568801	26.66843669347566	-16.769357683658786	-0.09581242945619373	2.176159742864833	-0.2201700153203099
-2.766763783972861	3.1873326649305387	4.711375342926898	-5.549848633921831	2.0192247458945416	-1.0719329854706283	2.7830848499489704	1.168107919035997	5.783308328397526
-32.428102173114986	-5.4280036015593724	17.637151547416174	-30.201080723783626	-3.5061755933387357	15.860100684176944	-2.2270214493313603	-1.9218280082206367	1.7770508632392303
-21.14560269096461	-6.109920716056356	-39.47659981991662	-19.61687505971236	-3.5782975090614273	-32.26766616218223	-1.5287276312522486	-2.531623206994929	-7.208933657734391
-3.3797159773707697	36.45297665577321	-0.6299482438648175	-4.410689326540413	34.420004780694036	-0.2473332239845255	1.0309733491696433	2.032971875079177	-0.382615019880292
-16.38892749319693	9.8250896476624	6.0064784049689806	-15.94107869509157	6.702259085183955	7.842913138610779	-0.4478487981053618	3.1228305624784456	-1.8364347336417985
12.718588938235435	-41.893984288548936	10.498245717558223	12.776930161855947	-40.90041396066234	10.226806031331074	-0.05834122362051275	-0.9935703278865944	0.27143968622714887
8.673643604682491	28.768659601475633	-1.6571847419730206	9.968700381429802	27.196390246171294	-1.480382942988419	-1.2950567767473107	1.5722693553043392	-0.17680179898460158
3.5211222694676785	28.553797693931795	11.685424350161542	3.787279618176578	28.505199004105805	11.403315658302219	-0.26615734870889973	0.04859868982599025	0.28210869185932275
6.713120282060382	5.400116248198699	37.75185567804719	5.647142803992332	6.434311975444048	36.69934646119445	1.0659774780680502	-1.0341957272453497	1.0525092168527408
-15.234775332055206	-32.2073474879807	9.065077867624897	-14.787144711393859	-30.147038302711767	7.6986670795585574	-0.4476306206613465	-2.060309185268931	1.3664107880663394
39.07053882298178	-7.681717141728512	-3.290169351251369	36.92033033021936	-6.479313126131784	-3.343706665422199	2.150208492762424	-1.2024040155967288	0.053537314170830186
