# Supplementary material for: Using Conformational Sampling to Model Spectral and Structural Changes of Molecules at Elevated Pressures
Source: J Phys Chem A. 2025 Feb 12;129(8):2108–16. doi: 10.1021/acs.jpca.4c08065 (PMC11874042; doi:10.1021/acs.jpca.4c08065)
Supplement: Supplementary file 1 — jp4c08065_si_001.zip [file jp4c08065_si_001.zip › SI/pv_xhcffgradients/grads/glutamine.csv]

dvdx	dvdy	dvdz	xhcffx	xhcffy	xhcffz	diffx	diffy	diffz
4.630703212069008	0.4743028694515782	0.29764239650004837	4.75404562844613	0.09444502458074214	-0.020453810183031475	-0.12334241637712218	0.37985784487083607	0.31809620668307986
4.641506708137497	0.6821812318960403	-1.7044344849934248	0.2595399156439331	0.37221352951907044	-0.06720952621547997	4.3819667924935635	0.30996770237696986	-1.6372249587779448
3.5552730362466702	5.701212587288705	0.905445168588134	0.23518779671984527	-0.2090162795604852	-0.6183356254329031	3.3200852395268248	5.91022886684919	1.523780794021037
24.055362488591708	-2.6449209397867155	-19.603680768843567	26.261882079538303	1.6839860449725166	-19.36821124120151	-2.206519590946595	-4.328906984759232	-0.23546952764205642
-6.640884643366307	-26.44272339880936	-10.759846235297651	-5.553436516316995	-25.014411369374482	-8.918632273034424	-1.0874481270493117	-1.4283120294348777	-1.841213962263227
6.327121298055902	0.6856641070466595	-2.022352707892644	-1.6002472114613187	2.402641907692311	-0.009904637139139206	7.927368509517221	-1.7169778006456515	-2.012448070753505
-32.31454144310933	9.642704800079349	13.280566321542958	-26.89319450364246	8.274240946544854	12.07848524235543	-5.4213469394668685	1.3684638535344948	1.2020810791875274
5.174281622717448	32.50299773631508	4.85041962081956	6.725257999730012	32.08119621879624	3.054924600385552	-1.5509763770125637	0.4218015175188441	1.7954950204340077
-2.430946415759633	6.41408019370479	-1.586277791763989	-4.722164560482657	4.8430119870148385	-2.9755012475853304	2.291218144723024	1.5710682066899517	1.3892234558213414
18.960020459481278	26.321153462030587	-33.25599332979306	20.658125491925478	25.950941512887308	-31.118188005888186	-1.6981050324442002	0.37021194914327893	-2.137805323904871
8.801195450749251	1.5004879098619968	2.0817192151727633	-0.47483397064220567	-5.924398450433782	-3.3065614106862147	9.276029421391456	7.424886360295779	5.388280625858978
-18.923182115149974	-7.933827897218526	-42.60434422414855	-14.31389355998729	-4.929798269198376	-35.340518421414565	-4.609288555162683	-3.0040296280201497	-7.263825802733983
-32.0909429426615	-27.632350208615126	12.868310908711406	-25.871957621903594	-21.30067139430878	11.52987214937677	-6.2189853207579056	-6.331678814306347	1.338438759334636
-15.244816402187109	17.163431030679867	-1.3382808503894548	-15.416231052124719	8.763138461577096	3.1710762929883463	0.1714146499376099	8.40029256910277	-4.509357143377801
-9.248029214121543	-22.41077004255888	-13.37824096562288	-8.487309946641542	-21.804826525965407	-12.429228640413701	-0.7607192674800007	-0.6059435165934737	-0.9490123252091784
28.45920465357665	11.838661103277541	32.590725548259634	28.47650326660281	12.486883310254711	32.626895000581484	-0.01729861302615987	-0.6482222069771701	-0.036169452321850315
7.19126701288184	27.20229098717113	10.629598892734712	10.482452194434716	27.959702608547857	9.790113020982298	-3.2911851815528754	-0.757411621376729	0.8394858717524141
-2.8377611672172764	5.3091869908111615	40.83125733552992	-3.8051683029786196	7.308079224573966	36.48115812990337	0.9674071357613432	-1.9988922337628043	4.350099205626549
-22.052399996211502	-34.536696008346546	6.611339166390605	-19.63991783786598	-29.177233615854362	4.711463898851236	-2.4124821583455223	-5.359462392492183	1.899875267539369
30.480932804965096	-24.0462312121121	1.4705384285503678	28.925360711006142	-23.86012487226582	0.7287565037699912	1.5555720939589541	-0.18610633984627967	0.7417819247803765
