# Supplementary material for: Using Conformational Sampling to Model Spectral and Structural Changes of Molecules at Elevated Pressures
Source: J Phys Chem A. 2025 Feb 12;129(8):2108–16. doi: 10.1021/acs.jpca.4c08065 (PMC11874042; doi:10.1021/acs.jpca.4c08065)
Supplement: Supplementary file 1 — jp4c08065_si_001.zip [file jp4c08065_si_001.zip › SI/pv_xhcffgradients/grads/tyrosine.csv]

dvdx	dvdy	dvdz	xhcffx	xhcffy	xhcffz	diffx	diffy	diffz
-2.3827502873798805	-0.2055623668987795	7.033415357423664	-2.3612259389243406	0.33389316560778176	6.274743406923225	-0.021524348455539855	-0.5394555325065613	0.7586719505004389
4.95853572314817	1.334105511411869	-2.0394851998099974	-0.8969503082641034	0.1383925753911726	0.6449068334311692	5.855486031412274	1.1957129360206964	-2.6843920332411666
2.7974932601682827	0.7931619475589554	-1.4849133537813086	2.1535001668085476	0.8697958632830827	-1.5232054191710398	0.6439930933597351	-0.07663391572412726	0.03829206538973118
10.235798857610392	29.810398192123102	-11.31677311774561	10.511016245386829	30.03144548968366	-11.421862737911233	-0.27521738777643634	-0.2210472975605562	0.10508962016562329
29.39908872968758	1.4786770424719768	2.7629024180157553	29.48638106136132	1.2651375239425662	2.8517455750457272	-0.08729233167374062	0.21353951852941067	-0.08884315702997192
6.279790198512667	4.32858372017267	-5.121227299487668	4.472264856494492	3.0877505603556616	-4.91533529462699	1.8075253420181747	1.2408331598170084	-0.2058920048606776
6.526460977558213	2.5627491832069635	-3.8802795662550764	7.447011472290492	0.32123538035863003	-3.8074192885302867	-0.9205504947322787	2.2415138028483335	-0.07286027772478976
28.36252973817874	-18.511827754058178	10.355221592363163	27.105386858665238	-16.93517607834427	10.846915749544124	1.257142879513502	-1.576651675713908	-0.49169415718096054
0.6526956109674007	-3.5129285391409875	-0.3474290009797255	2.7040709314753704	-4.9654469134850245	-1.0913347370075475	-2.0513753205079697	1.452518374344037	0.743905736027822
20.65411073483857	-35.2267507362278	-7.498426399376647	17.683582540594948	-32.264459032542106	-7.139669046499622	2.9705281942436237	-2.9622917036856933	-0.35875735287702426
-0.6713183508596017	0.5598738735037719	-0.6401033501036308	-0.7834756414257745	-1.414702198318718	-1.8172927504695235	0.11215729056617285	1.97457607182249	1.1771894003658927
-3.3358201779917636	-0.795070622686345	-2.4908126900967997	-4.336873308149444	2.1412022120539267	-2.6162364780092733	1.0010531301576808	-2.936272834740272	0.12542378791247355
-29.54097942391007	20.259696806718058	-15.507663372921009	-27.503064762293796	16.43639064954498	-14.814939078764695	-2.0379146616162735	3.8233061571730786	-0.6927242941563136
0.8368599721853095	2.008881696702947	-0.8877998605090794	-1.0566730349987743	4.439401023947696	-3.1380987313141904	1.8935330071840837	-2.4305193272447494	2.250298870805111
-19.53962568563097	30.164762630098345	-3.9499870852920465	-17.406919457010552	28.0664648174402	-2.421427226015881	-2.1327062286204175	2.0982978126581457	-1.5285598592761653
8.725240210274041	-32.48388018954974	-15.396636868515339	5.932083588150109	-28.459409084360754	-15.634630065563044	2.7931566221239326	-4.024471105188983	0.2379931970477056
-27.85562749726821	1.2126966244625104	-26.23649417131734	-24.733017405924596	-0.4646604927653115	-24.75541915007587	-3.1226100913436134	1.6773571172278219	-1.4810750212414696
-20.74131872428398	-2.9534375367273755	23.917683504008206	-16.325698719380302	-5.71686929425811	20.06428673106444	-4.415620004903676	2.763431757530735	3.8533967729437677
-28.84641191628135	13.745293676728608	-10.774036397346297	-26.459618556858615	13.992602166766865	-8.704262182017564	-2.386793359422736	-0.2473084900382574	-2.0697742153287333
36.77287753154893	1.7345650519022224	25.372020296326426	36.029800119356864	1.698130241430418	25.092310510292442	0.7430774121920649	0.03643481047180441	0.2797097860339832
-30.952073205361454	3.2075985965740594	2.2748988834173565	-27.508854034448976	4.17682724222133	1.2139949852032477	-3.443219170912478	-0.969228645647271	1.0609038982141088
23.911334707645743	-21.34075663461422	18.002702333576035	21.365861444051056	-20.087436332441904	17.970441905327878	2.545473263594687	-1.253320302172316	0.03226042824815778
-20.16625352968965	-29.150648421706073	-7.374772012515838	-18.262426277312866	-26.123325947678758	-4.5704090946630345	-1.9038272523767859	-3.027322474027315	-2.804362917852804
3.9281697359684764	30.929101993836404	25.43425565128451	2.743838160356882	29.432816462166983	23.41219558380755	1.1843315756115942	1.4962855316694217	2.0220600674769607
