# Supplementary material for: Using Conformational Sampling to Model Spectral and Structural Changes of Molecules at Elevated Pressures
Source: J Phys Chem A. 2025 Feb 12;129(8):2108–16. doi: 10.1021/acs.jpca.4c08065 (PMC11874042; doi:10.1021/acs.jpca.4c08065)
Supplement: Supplementary file 1 — jp4c08065_si_001.zip [file jp4c08065_si_001.zip › SI/pv_xhcffgradients/grads/h20.csv]

dvdx	dvdy	dvdz	xhcffx	xhcffy	xhcffz	diffx	diffy	diffz
5.813111312334261e-17	-30.269858877859246	-30.26985887785923	0.0	-29.652917868345796	-29.6529178683458	5.813111312334261e-17	-0.6169410095134502	-0.6169410095134324
5.813111312334261e-17	37.81396804658234	-7.533261694365965	0.0	37.2211455562087	-7.568227687862907	5.813111312334261e-17	0.5928224903736421	0.03496599349694218
8.71966696850139e-17	-7.5332616943659705	37.81396804658233	0.0	-7.568227687862901	37.221145556208704	8.71966696850139e-17	0.034965993496930636	0.5928224903736279
