# Supplementary material for: Using Conformational Sampling to Model Spectral and Structural Changes of Molecules at Elevated Pressures
Source: J Phys Chem A. 2025 Feb 12;129(8):2108–16. doi: 10.1021/acs.jpca.4c08065 (PMC11874042; doi:10.1021/acs.jpca.4c08065)
Supplement: Supplementary file 1 — jp4c08065_si_001.zip [file jp4c08065_si_001.zip › SI/pv_xhcffgradients/grads/aspartic_acid.csv]

dvdx	dvdy	dvdz	xhcffx	xhcffy	xhcffz	diffx	diffy	diffz
26.85863517956522	-11.0193276010489	5.043687010737494	26.447290686602315	-9.960239015713203	5.085017898249309	0.411344492962904	-1.0590885853356973	-0.04133088751181546
-0.7040949723886157	0.9200072309549415	-0.08064505665562183	0.39254880435023004	-0.15049552769786753	0.14562583636303741	-1.0966437767388457	1.070502758652809	-0.22627089301865924
2.6428706397374104	-2.358942855069305	5.480182695959578	2.179188639342588	-3.606840530007603	5.132709195622025	0.4636820003948223	1.2478976749382982	0.34747350033755264
12.89050500408176	-44.02637036847599	-9.203398073425268	12.099659812094167	-42.62759055612848	-8.506656792884005	0.790845191987593	-1.398779812347506	-0.6967412805412625
-16.788827778853058	18.080081583108054	13.341869037834554	-16.91412400194432	15.153784187676223	13.196050080286385	0.12529622309126154	2.926297395431831	0.14581895754816898
-24.286350800911354	-26.213788997688404	19.271136148457416	-22.937804391666614	-23.598957039429038	18.40076907876854	-1.3485464092447401	-2.6148319582593658	0.870367069688875
3.924692910317866	2.8711127036412134	2.753262023061034	-1.7899965594764329	-0.25001197946962606	-1.9204381064386622	5.7146894697942985	3.1211246831108395	4.6737001294996965
-1.2767841460692373	-1.4727608606053484	-7.108010458298911	-0.9744901631699054	1.0860433060978574	-7.343952105885396	-0.30229398289933185	-2.5588041667032058	0.23594164758648528
-7.763378335242088	-27.021089600364192	-26.789826907757398	-6.339196958811327	-23.770496379755073	-23.89963104501853	-1.4241813764307611	-3.250593220609119	-2.8901958627388673
15.50443137603391	17.173269058661347	-5.635350653677444	13.22639746620401	18.01598613599381	-1.3115429931655949	2.278033909829901	-0.8427170773324626	-4.323807660511848
16.810321675406733	0.9757019498471721	35.43962045132588	17.486682578789843	1.1093665548163991	33.18774681107461	-0.6763609033831095	-0.13366460496922705	2.2518736402512687
-23.53445216781352	25.694900745299538	12.297473684104565	-22.29711534772971	24.19784948298882	10.236816110215479	-1.237336820083808	1.4970512623107197	2.0606575738890864
23.820591103854518	18.911314063762347	-20.665146892752905	23.426481361768335	17.54405546544771	-18.996327998498554	0.394109742086183	1.3672585983146384	-1.6688188942543505
-16.17864893775016	43.28345782939773	-13.344723264281523	-15.392009975210788	41.17248706671772	-13.122894321599087	-0.7866389625393726	2.1109707626800116	-0.22182894268243558
-36.941247901769145	5.415569699682195	-4.701578099866616	-32.91652775168211	5.819173904132644	-3.5698467888149175	-4.024720150087035	-0.4036042044504482	-1.1317313110516984
25.023544138687527	-21.298993396397524	-5.931236481618254	24.303015800539722	-20.134115075670287	-6.713444858274637	0.7205283381478047	-1.1648783207272366	0.7822083766563832
