# Supplementary material for: Using Conformational Sampling to Model Spectral and Structural Changes of Molecules at Elevated Pressures
Source: J Phys Chem A. 2025 Feb 12;129(8):2108–16. doi: 10.1021/acs.jpca.4c08065 (PMC11874042; doi:10.1021/acs.jpca.4c08065)
Supplement: Supplementary file 1 — jp4c08065_si_001.zip [file jp4c08065_si_001.zip › SI/pv_xhcffgradients/grads/histidine.csv]

dvdx	dvdy	dvdz	xhcffx	xhcffy	xhcffz	diffx	diffy	diffz
4.750955098568246	-2.976667520298641	-2.4803619501150815	5.105375175649644	-2.549258275403854	-2.175172864245346	-0.35442007708139744	-0.42740924489478704	-0.3051890858697357
0.656585441066129	3.932434625375366	1.0350441150016452	0.08604275988963894	-0.4268587481414749	-0.07728174150829982	0.5705426811764901	4.359293373516841	1.112325856509945
0.6959460195679287	-0.7518900050489272	0.9479414555771534	-0.45160056895481393	1.701360900019586	1.8624784185258094	1.1475465885227427	-2.453250905068513	-0.914536962948656
-4.879031028563037	36.457478181575105	0.168543124000322	-3.996675342577154	34.439232185883924	-0.059600192592556736	-0.8823556859858828	2.0182459956911813	0.22814331659287873
9.343478870189994	7.642961936356085	28.134687734656826	8.798683254105486	7.713619443093264	27.153870944995898	0.5447956160845084	-0.07065750673717908	0.9808167896609277
-3.398820680231798	5.875289913890137	2.313489356510664	-3.1532221891678747	4.725119084291651	1.6631722295870803	-0.2455984910639235	1.150170829598486	0.6503171269235835
2.2869884871070045	3.2167744138600947	2.297334891474407	-1.4701545568459142	2.973348861007597	-2.2506039373959092	3.7571430439529188	0.24342555285249778	4.547938828870317
-11.651905392562691	9.743621780307572	-32.850580742022466	-8.727632655862397	9.829029331935855	-29.081258737745465	-2.924272736700294	-0.08540755162828262	-3.769322004277001
-8.317662008105316	-2.6688813766484247	-3.007815073308921	-7.915849042550841	-2.3185744193405156	-3.94806944433908	-0.4018129655544751	-0.3503069573079092	0.940254371030159
-35.48811358552917	-7.806107342051798	-26.221551984106576	-32.40113527300101	-8.049767038656556	-20.158290428332787	-3.08697831252816	0.24365969660475795	-6.063261555773789
-24.846647657356026	-18.02083211221418	24.761936785316013	-24.523678649184802	-16.883982312584504	22.058657871169213	-0.3229690081712242	-1.136849799629676	2.7032789141468
0.11616503760081501	-1.5487358671548588	7.223719140919944	-0.3239245844239719	-2.2740266983386364	8.087613764454293	0.44008962202478685	0.7252908311837776	-0.8638946235343488
10.861636444409761	-7.105485354535426	37.92815038281706	8.738244898054326	-6.976954524899735	36.06495689854594	2.1233915463554354	-0.1285308296356904	1.8631934842711217
-11.963510566262936	-6.338124237769168	-6.031989272245569	-9.097394431183028	-4.615329391618638	-8.745832687259762	-2.866116135079908	-1.7227948461505296	2.7138434150141935
27.157400068753418	29.493032355542734	-19.228314494165524	26.751912660877913	28.845611041234246	-18.954843853070066	0.40548740787550486	0.6474213143084881	-0.27347064109545727
-2.7761998436760833	-24.297668522761338	20.37356712213169	-1.4458505257793173	-22.884104642635165	19.693238608320154	-1.330349317896766	-1.4135638801261727	0.6803285138115349
-2.3358937081706186	-36.15356543466225	1.5248757376614528	-1.386070398781225	-33.642575756020456	2.559404047860384	-0.9498233093893935	-2.510989678641792	-1.034528310198931
15.406016349782556	-22.105774298924057	-31.03006134649906	12.775259966093044	-20.525313348357685	-29.03573818519153	2.630756383689512	-1.5804609505663727	-1.9943231613075305
-1.166067824726184	29.387227583215292	-21.291339504710027	-1.6385783881153075	27.62793435854861	-19.96278211166815	0.47251056338912356	1.7592932246666813	-1.3285573930418764
35.97262890079345	4.053030632191815	15.296082425090388	34.27624789175759	3.291489949982477	15.306081399890193	1.6963810090358606	0.761540682209338	-0.009998974799804827
