# Supplementary material for: Using Conformational Sampling to Model Spectral and Structural Changes of Molecules at Elevated Pressures
Source: J Phys Chem A. 2025 Feb 12;129(8):2108–16. doi: 10.1021/acs.jpca.4c08065 (PMC11874042; doi:10.1021/acs.jpca.4c08065)
Supplement: Supplementary file 1 — jp4c08065_si_001.zip [file jp4c08065_si_001.zip › SI/pv_xhcffgradients/grads/arginine.csv]

dvdx	dvdy	dvdz	xhcffx	xhcffy	xhcffz	diffx	diffy	diffz
14.075355109837794	-13.389237350625333	22.414663786531214	13.891692716895264	-14.369102105907197	16.869816800670858	0.18366239294253006	0.9798647552818647	5.544846985860357
1.3690729407619873	2.194033486907061	-1.8324804972241748	0.12722829099142308	-0.49471942051381185	0.938731027984023	1.2418446497705642	2.6887529074208727	-2.771211525208198
6.091919336972997	-2.2823878473425494	4.344327118999656	4.687289606751121	-1.6421064834455554	4.958396286078759	1.4046297302218758	-0.640281363896994	-0.6140691670791032
-24.518439979839396	-10.947440217566202	19.87437901827164	-21.6889402956087	-9.344399492533206	20.24755657969593	-2.829499684230697	-1.6030407250329954	-0.37317756142429204
33.40153760041767	28.09650171135131	-9.192862348137057	33.18044448237279	27.618528391868566	-8.99381052486766	0.22109311804487675	0.4779733194827429	-0.19905182326939652
0.949948171296915	-0.6057667205011745	-0.6586035401479428	-0.014500264174910352	0.7214332428392588	-0.09062829251026955	0.9644484354718253	-1.3271999633404334	-0.5679752476376732
2.2007279221307128	4.422931669747168	-1.3270661315412193	-0.15153494744033774	-0.7542228157531656	0.06582887614595939	2.3522628695710504	5.177154485500334	-1.3928950076871787
2.2041610637207727	-0.6280499425598371	-1.5133434913154111	0.1749971647109531	0.5683673370489007	-0.5447559746843693	2.0291638990098195	-1.1964172796087378	-0.9685875166310418
8.279146516489055	-14.237996508853167	-6.121331198317728	5.101463284874706	-14.589384684419326	-5.1121795147448585	3.177683231614349	0.351388175566159	-1.0091516835728696
-1.1906447923500358	-6.488387831490704	-3.8595515730845262	-1.9102846948175012	-5.13957259268883	-3.5715952846279757	0.7196399024674653	-1.3488152388018744	-0.2879562884565505
2.964686779041355	30.45636871906561	3.2303715888713236	4.4883582120423124	21.910481966870762	-4.053943350939142	-1.5236714330009575	8.545886752194846	7.284314939810466
-25.016620825530016	-5.115198072267286	24.276175952211695	-25.12849794677213	-2.8380412715640393	21.306297478368375	0.11187712124211302	-2.2771568007032466	2.9698784738433197
30.31411535106021	0.9460992504231432	-20.19009151069555	29.814487328567633	1.0728507875964344	-17.730480617241604	0.4996280224925762	-0.12675153717329113	-2.459610893453945
0.5413332373350623	-33.3759124059195	-9.352364310977858	1.0627488756572872	-30.97424315154272	-7.542454231469174	-0.5214156383222248	-2.401669254376781	-1.8099100795086844
-16.24410075362565	-18.051897767831562	22.2957233210806	-15.173800854205902	-16.66343946777965	20.7403510999629	-1.0702998994197461	-1.3884583000519122	1.5553722211177003
17.378503823388108	14.54380815717103	-19.283850201077527	17.523316012373126	14.650750230175932	-18.810756392635067	-0.1448121889850178	-0.10694207300490177	-0.4730938084424601
-14.671997674208834	26.57858373051856	12.506818588121869	-12.839405580229247	25.932102622874176	10.468173925549689	-1.8325920939795868	0.6464811076443837	2.03864466257218
-22.663495357164734	-11.159349695175486	21.790852309248134	-20.42279652475386	-10.798170842337631	19.559681060683275	-2.2406988324108745	-0.36117885283785434	2.231171248564859
5.0403439745430525	-25.424444559895257	-16.198574055994218	5.527962153551747	-23.012715182471062	-14.960597433921297	-0.4876181790086944	-2.4117293774241944	-1.237976622072921
18.172823356562574	12.522080222674331	-13.880114605971665	17.607115084553985	12.242785158138272	-13.622801655681318	0.5657082720085889	0.27929506453605946	-0.2573129502903466
-20.13800037295587	27.407825624190775	7.787948278709308	-18.044844623621213	27.16740298405763	7.271650516034419	-2.093155749334656	0.24042264013314352	0.5162977626748892
-21.60708260205021	-20.41311879420959	17.949895230812295	-19.571856898249425	-19.17237466028185	15.836589997319955	-2.0352257038007835	-1.2407441339277412	2.1133052334923406
-8.048577558333625	-6.860984313701241	-41.85673348816934	-8.663794037722967	-2.1738856744367947	-35.43254990807992	0.6152164793893427	-4.6870986392644465	-6.424183580089419
30.007993050573866	-15.94638064165881	-15.815022634936549	28.477593726309017	-13.739963274552487	-14.165060604460882	1.5303993242648488	-2.2064173671063223	-1.6499620304756668
-30.285028196059027	13.259606285728676	-24.175791295083158	-28.07152217386778	10.630718642700606	-21.610641919546108	-2.213506022191247	2.6288876430280705	-2.5651493755370502
11.24889419280486	24.860224745443244	28.96788272422357	10.017081901812613	23.190919756056797	27.979182056915487	1.2318122909922469	1.669304989386447	0.988700667308084
