# Supplementary material for: Using Conformational Sampling to Model Spectral and Structural Changes of Molecules at Elevated Pressures
Source: J Phys Chem A. 2025 Feb 12;129(8):2108–16. doi: 10.1021/acs.jpca.4c08065 (PMC11874042; doi:10.1021/acs.jpca.4c08065)
Supplement: Supplementary file 1 — jp4c08065_si_001.zip [file jp4c08065_si_001.zip › SI/pv_xhcffgradients/grads/methinine.csv]

dvdx	dvdy	dvdz	xhcffx	xhcffy	xhcffz	diffx	diffy	diffz
4.1659731750709055	-0.21576105396294484	4.2676113173072645	4.427042245055283	-1.3468877141644744	3.900458591599837	-0.2610690699843774	1.1311266602015295	0.3671527257074274
0.5283392462305735	-0.8301796984224145	-1.3680083725014367	0.14191469029187018	0.1526266230506449	0.36705619097011005	0.3864245559387033	-0.9828063214730594	-1.7350645634715467
0.052676401385683067	2.51469934998683	2.625516731147148	0.35358597269442493	-0.3417559388930711	-0.7608508962251329	-0.30090957130874185	2.856455288879901	3.3863676273722807
18.698687469498843	7.737081684221466	-25.117159402379045	18.17224265259106	8.281175450734354	-23.492817718969793	0.5264448169077838	-0.544093766512888	-1.6243416834092521
0.36770936418414923	-23.595332213897418	-12.146380648784088	-0.13201611099557706	-21.563706119831085	-10.457621111662748	0.4997254751797263	-2.0316260940663327	-1.6887595371213404
1.4737593567540543	-0.454620540930094	-1.4427795000568155	-1.0047495934552528	1.4445982503535197	1.0370652019986	2.4785089502093074	-1.8992187912836138	-2.4798447020554155
-23.0362990542168	1.4548653683587274	22.15543341254671	-20.967723353384784	1.5121165117443849	20.555591878091803	-2.0685757008320174	-0.05725114338565751	1.5998415344549066
7.806525492931519	32.21045282262906	11.064349030948	7.817932815444007	30.866934811003958	10.494534954670241	-0.011407322512487994	1.3435180116251004	0.5698140762777584
1.2987324467757682	50.57904103760954	-31.46650905193394	1.8375940703338107	48.936208822311755	-31.580821412186058	-0.5388616235580426	1.642832215297787	0.11431236025211788
0.5851756504230117	-3.751449220839741	-0.24116340985050935	-4.074746893198777	-3.158992672091418	-2.72315015901982	4.659922543621789	-0.5924565487483231	2.4819867491693106
7.564204056548785	-31.981023555014605	-12.274774698635749	5.47175696732083	-29.52622294021643	-11.839660977355132	2.0924470892279556	-2.454800614798174	-0.43511372128061687
-32.48175826056162	-7.91575359123495	24.75391065005631	-28.85457554239201	-7.744590185990356	20.7464164383739	-3.6271827181696104	-0.17116340524459428	4.00749421168241
-24.709812122555828	5.063135136556598	-37.961818163908426	-20.972058807331905	3.4174714920279037	-31.43272331138382	-3.737753315223923	1.6456636445286943	-6.529094852524604
-15.421254343635653	12.955779753980822	8.477720350441349	-14.922459195894513	6.387163499348286	10.218030936894163	-0.49879514774113964	6.568616254632536	-1.7403105864528143
12.22884089152628	28.693851398764178	-2.370450025527515	12.998262731345676	27.037453756318005	-2.397464377057381	-0.7694218398193957	1.6563976424461728	0.027014351529865976
7.290007497671135	-44.640549145435614	2.4738976085734152	7.336911461444458	-43.280698996498884	2.4427470479489983	-0.04690396377332373	-1.3598501489367294	0.0311505606244169
10.248319458284605	24.362226650012953	19.233522408185753	10.530531747322556	24.0307874644541	18.027271589495918	-0.28221228903795037	0.3314391855588532	1.2062508186898349
8.205271103814555	-7.792532304717174	38.72473955571125	6.607917776677751	-5.537272210645221	36.64106728805206	1.597353327136804	-2.2552600940719527	2.083672267659196
-20.861406038890618	-31.81556788965083	-0.47243327604051316	-19.736079893803996	-28.499272741432158	-1.1635089359676332	-1.1253261450866212	-3.3162951482186713	0.69107565992712
36.43111920117928	-12.348047110375568	-9.0201231239955	34.9687162599351	-11.067137161583814	-8.5816212182681	1.4624029412441786	-1.280909948791754	-0.43850190572739933
