# Supplementary material for: Using Conformational Sampling to Model Spectral and Structural Changes of Molecules at Elevated Pressures
Source: J Phys Chem A. 2025 Feb 12;129(8):2108–16. doi: 10.1021/acs.jpca.4c08065 (PMC11874042; doi:10.1021/acs.jpca.4c08065)
Supplement: Supplementary file 1 — jp4c08065_si_001.zip [file jp4c08065_si_001.zip › SI/pv_xhcffgradients/grads/glutamic_acid.csv]

dvdx	dvdy	dvdz	xhcffx	xhcffy	xhcffz	diffx	diffy	diffz
2.8221861703520768	1.6019752775415306	4.941039871940509	3.37717108065082	0.8925845329491565	4.898198361457838	-0.5549849102987432	0.7093907445923741	0.042841510482671374
1.6428683190130102	-0.9963027411017777	-1.085319963371178	-0.017921369186856228	0.2957009894985811	0.38128830570242805	1.6607896881998665	-1.292003730600359	-1.4666082690736062
-20.92075876966731	6.237569863631604	2.965202578163017	-18.31043615704661	1.3791152973534828	5.355249310362844	-2.610322612620699	4.858454566278121	-2.3900467321998264
0.09037453547586166	2.8768571865608017	1.6541510535275659	0.5973026656654836	-0.08643074266371704	-0.33613058293894277	-0.506928130189622	2.963287929224519	1.9902816364665086
20.225949752201206	13.563322455293502	-19.109692212403147	19.456794982905418	13.862605802094249	-18.225254445755933	0.7691547692957883	-0.2992833468007472	-0.8844377666472134
5.723422841277055	-30.567975132807113	-14.250804373731265	5.78701243485044	-28.453411327529107	-12.768210831706158	-0.06358959357338456	-2.1145638052780065	-1.482593542025107
4.769647551672564	1.5277659244136492	-0.8256985074312079	-0.9375972003087367	0.4351294411172255	0.32115944157214926	5.7072447519813005	1.0926364832964237	-1.146857949003357
-31.177679834160404	-14.198104405213787	12.116250085558288	-27.475866506576637	-11.868889265009148	11.5788737703942	-3.7018133275837677	-2.3292151402046386	0.5373763151640887
-8.061042245653708	34.21998456191177	6.564300244969489	-6.727528688935533	32.49261113779985	6.251889309823345	-1.3335135567181746	1.7273734241119243	0.3124109351461444
0.6296110725389775	-2.121152351808407	-2.378502907884126	-0.34561242400947056	-0.3156832795290302	-3.1621648324105665	0.9752234965484481	-1.8054690722793771	0.7836619245264402
22.287241086190157	-14.452803964512201	-35.94543283184259	21.32540484342029	-13.968674303705178	-35.010214004939456	0.9618362427698663	-0.4841296608070227	-0.9352188269031316
-29.046247458005503	14.939070343998667	16.533431878529232	-27.15849287977414	13.356931001285062	11.890520102722968	-1.8877545782313625	1.5821393427136048	4.6429117758062635
-17.895879259814304	2.0601173812302926	-37.53114123392218	-17.408124788111518	2.401616989060384	-33.290241172278	-0.48775447170278596	-0.34149960783009137	-4.240900061644176
2.0875942872965316	30.440439592518988	-5.158695164350914	3.2709660956215445	29.410848949199355	-4.7476247202260415	-1.1833718083250129	1.029590643319633	-0.4110704441248725
21.158588614387778	-37.59984872412571	13.031927544644187	20.6883960997009	-36.434201966074355	13.110815993492642	0.47019251468687884	-1.165646758051352	-0.07888844884845447
-4.635715036795591	28.225499417856412	16.421774711027382	-3.6212050361992825	27.817465859722322	15.39585860803838	-1.0145100005963084	0.4080335581340897	1.0259161029890027
-1.0584213801947502	-0.4948407538494583	40.21393926583099	-2.565781413355742	0.3260907370266636	37.51424787604126	1.5073600331609918	-0.8209314908761218	2.6996913897897272
-7.426029767548986	-37.06440778802831	-0.1409966071702601	-7.530749616987273	-33.807153920860905	-0.6612260435327838	0.10471984943828705	-3.2572538671674067	0.5202294363625237
39.011428461313834	1.6453227966683532	1.7720204658791903	37.59626787767691	2.263744068265098	1.5029655541798292	1.4151605836369257	-0.6184212715967448	0.269054911699361
