# Supplementary material for: Using Conformational Sampling to Model Spectral and Structural Changes of Molecules at Elevated Pressures
Source: J Phys Chem A. 2025 Feb 12;129(8):2108–16. doi: 10.1021/acs.jpca.4c08065 (PMC11874042; doi:10.1021/acs.jpca.4c08065)
Supplement: Supplementary file 1 — jp4c08065_si_001.zip [file jp4c08065_si_001.zip › SI/pv_xhcffgradients/grads/glycine.csv]

dvdx	dvdy	dvdz	xhcffx	xhcffy	xhcffz	diffx	diffy	diffz
-39.10882847388079	-0.28335741116287666	0.2692995814769455	-37.970082579798635	-0.6841204701482403	0.4707406172435366	-1.138745894082156	0.40076305898536363	-0.20144103576659111
-2.6206097832574056	-3.5136147343674606	2.293447556483684	-0.9274825998034999	0.15591281395397297	-2.3480485566049083	-1.6931271834539057	-3.6695275483214336	4.641496113088593
5.755429155921693	10.90207826175148	-38.685876031888164	4.69443907429333	8.608389443214003	-35.03286024882319	1.060990081628363	2.2936888185374773	-3.6530157830649728
30.09372416062192	4.6223233804888535	-3.440284303365112	25.57175716484853	6.48801393751991	-1.6177560944674851	4.52196699577339	-1.8656905570310567	-1.8225282088976267
-12.056937719995489	39.22990983421154	-8.232624651865343	-9.79321018419404	36.361947426850506	-7.511708994349164	-2.263727535801449	2.867962407361034	-0.720915657516179
-2.6129790757023867	6.702602797429683	36.84342845435252	-1.4732861923758864	6.458697852481098	35.06951712404404	-1.1396928833265003	0.24390494494858483	1.7739113303084793
1.503909676717194	-2.354434611650834	0.8673378055259922	1.2017763734182563	-2.9200512715787372	0.11137393303671118	0.3021333032989377	0.5656166599279033	0.755963872489281
-0.2877396218499823	-17.542020996966667	41.46632590710162	-0.46457040660299553	-17.15893451633714	40.60428921923197	0.17683078475301323	-0.383086480629526	0.8620366878696473
3.1476518964619156	-1.433595111271658	-33.61871705258533	3.8082363285639147	-2.958986951899767	-31.161232118387858	-0.6605844321019991	1.5253918406281088	-2.457484934197474
16.349562334685697	-36.50681252385626	2.447552296718629	15.35242302165103	-34.350868264055606	1.4156851190763478	0.9971393130346673	-2.1559442598006555	1.0318671776422814
