# Supplementary material for: Using Conformational Sampling to Model Spectral and Structural Changes of Molecules at Elevated Pressures
Source: J Phys Chem A. 2025 Feb 12;129(8):2108–16. doi: 10.1021/acs.jpca.4c08065 (PMC11874042; doi:10.1021/acs.jpca.4c08065)
Supplement: Supplementary file 1 — jp4c08065_si_001.zip [file jp4c08065_si_001.zip › SI/pv_xhcffgradients/grads/serine.csv]

dvdx	dvdy	dvdz	xhcffx	xhcffy	xhcffz	diffx	diffy	diffz
31.889290646461774	-13.51734987824123	6.685990195971187	31.231751069163415	-12.09960711815481	6.777668765460151	0.6575395772983583	-1.417742760086421	-0.09167856948896347
-0.9603308471798403	1.9006035697523167	0.10855433070591435	0.22599767117945757	-0.3281141500049077	-0.048804596935085806	-1.1863285183592978	2.2287177197572245	0.15735892764100015
5.204168240630843	2.1277170695216046	17.755810066178945	3.599867579888421	6.106811124680238	15.83319657891353	1.6043006607424224	-3.9790940551586336	1.9226134872654157
22.70708867928334	29.847001748457576	0.7831163473215619	22.784729818020804	27.945635693877332	1.7744459707112112	-0.07764113873746226	1.9013660545802438	-0.9913296233896494
-30.03591407776173	23.06659594839707	4.767064877210566	-28.588326542519557	20.83272618478852	5.326842802161777	-1.4475875352421745	2.233869763608549	-0.5597779249512111
1.8996729910692671	0.8965862936846293	1.371169602691576	-1.434710029595768	-0.3276413937595352	-3.6380708707374394	3.334383020665035	1.2242276874441644	5.009240473429015
-4.972732651999827	30.106530199746015	-22.381544648669347	-2.9863049878299512	27.474776340041405	-21.22968375531511	-1.986427664169876	2.6317538597046095	-1.151860893354236
2.066904959702414	-1.6963737234409106	-1.3558868609640236	-1.2184423502537616	-4.339163533273009	1.129610518691572	3.2853473099561756	2.6427898098320983	-2.4854973796555955
-28.066206853999056	-36.25318392391107	-9.702446919319504	-25.800706644920954	-34.441489651769196	-10.40717607684769	-2.265500209078102	-1.811694272141871	0.7047291575281864
-15.537721989944453	-23.655378546738465	24.79849067909343	-13.545880376917648	-21.339592185819306	23.69405417918318	-1.9918416130268053	-2.3157863609191587	1.1044364999102498
12.79599012738488	12.827356478357492	29.944599653874114	11.867172636582797	11.728224827493964	29.535984608876028	0.9288174908020821	1.0991316508635283	0.4086150449980863
-35.329179737494954	11.051288823306317	-13.890439420687283	-31.491840326060213	10.120418735407258	-12.672166735699616	-3.8373394114347406	0.9308700878990592	-1.2182726849876673
2.7819491164405736	-30.34843011175397	-23.987193669386777	1.222705862715076	-26.46867098776405	-21.693490093343694	1.5592432537254977	-3.8797591239899205	-2.2937035760430824
35.65185774198107	-6.360836428177062	-14.716711040715671	34.13398662054789	-4.864313885743897	-14.38241129511881	1.5178711214331813	-1.4965225424331647	-0.3342997455968604
