# Supplementary material for: Using Conformational Sampling to Model Spectral and Structural Changes of Molecules at Elevated Pressures
Source: J Phys Chem A. 2025 Feb 12;129(8):2108–16. doi: 10.1021/acs.jpca.4c08065 (PMC11874042; doi:10.1021/acs.jpca.4c08065)
Supplement: Supplementary file 1 — jp4c08065_si_001.zip [file jp4c08065_si_001.zip › SI/pv_xhcffgradients/grads/asparagin.csv]

dvdx	dvdy	dvdz	xhcffx	xhcffy	xhcffz	diffx	diffy	diffz
23.003060660123115	-22.89862428292784	7.87669995170824	22.830246823404572	-21.229609003400377	8.056432203778202	0.172813836718543	-1.6690152795274642	-0.17973225206996268
-0.4995881914442598	1.1958959538409306	0.19910022387062912	0.3289871784664818	-0.5998186647068604	0.7896863185437002	-0.8285753699107417	1.795714618547791	-0.5905860946730711
0.18866618699515336	-1.0580880941323474	7.087811798410155	-0.857788714840029	-1.8248854245986732	6.397692330467403	1.0464549018351823	0.7667973304663258	0.6901194679427523
2.2482671288209257	-44.42493147196721	14.276711034400353	1.680415689746898	-42.83820978038716	13.96522194769509	0.5678514390740277	-1.5867216915800526	0.3114890867052633
-14.444668092701516	22.682758366313273	-5.188145709880732	-15.446233228341312	20.07372129485269	-3.462102653012419	1.0015651356397957	2.609037071460584	-1.7260430568683134
-37.57411816746111	-12.962847791618882	9.954281984062487	-35.01026032292206	-10.750241011265521	8.822680300505828	-2.5638578445390507	-2.2126067803533616	1.1316016835566582
3.0799901158455714	2.9175744583215146	1.9817701650405617	-1.0775442034581069	0.18750447429157438	-2.5619794201603887	4.157534319303679	2.73006998402994	4.543749585200951
-1.04450079880626	-0.6961234766344657	-10.337978696411705	-0.9293929895901463	-0.9497573813114908	-10.337029539910297	-0.11510780921611374	0.25363390467702507	-0.0009491565014076997
-12.723997911160223	-27.878117779860204	-25.135670935883052	-11.064585844481806	-24.691295354505577	-22.873530350931077	-1.6594120666784171	-3.1868224253546273	-2.2621405849519753
0.748994148311084	-4.898853923922184	26.74527865037305	0.8074603654305925	-2.183148914623834	25.310190590218262	-0.0584662171195085	-2.71570500929835	1.4350880601547864
-16.455225116074462	30.547332220205057	8.895966129507983	-16.23755451592917	28.635767801355353	8.84589643721813	-0.2176706001452935	1.9115644188497036	0.050069692289852696
30.74035112426841	15.941394508447978	10.346162270579153	29.974806431994374	15.087469579484925	11.008056779474197	0.7655446922740374	0.8539249289630533	-0.6618945088950436
35.19871585026961	-26.565201411196558	-13.066821993177895	34.81843527066238	-25.42720807170222	-12.678403995022936	0.3802805796072306	-1.1379933394943365	-0.38841799815495825
0.08010474149322408	0.7880979195014253	-1.7971503479391293	1.301915578985687	4.667810560125763	-2.1754066447589966	-1.221810837492463	-3.8797126406243376	0.3782562968198673
-25.606972799532986	12.654545051439896	-12.751198299836757	-22.860374442842566	12.919255529228499	-11.129659475724791	-2.74659835669042	-0.26471047778860246	-1.6215388241119655
-18.909352927712952	33.80920168966727	-2.2566671896467634	-17.971977034022252	30.219933412228233	-2.2956976558158155	-0.9373758936906995	3.589268277439036	0.03903046616905215
32.030757324476355	20.61124689151554	-16.56688757172686	29.713443957736462	18.70271095493468	-15.682047172564099	2.317313366739892	1.9085359365808579	-0.8848403991627602
