# Supplementary material for: Using Conformational Sampling to Model Spectral and Structural Changes of Molecules at Elevated Pressures
Source: J Phys Chem A. 2025 Feb 12;129(8):2108–16. doi: 10.1021/acs.jpca.4c08065 (PMC11874042; doi:10.1021/acs.jpca.4c08065)
Supplement: Supplementary file 1 — jp4c08065_si_001.zip [file jp4c08065_si_001.zip › SI/pv_xhcffgradients/grads/leucine.csv]

dvdx	dvdy	dvdz	xhcffx	xhcffy	xhcffz	diffx	diffy	diffz
3.688626510264512	4.3232203308977315	0.3057260600202484	2.8007119048992055	3.7419013436141855	0.7079616072209183	0.8879146053653066	0.581318987283546	-0.4022355472006699
2.216682723667797	-0.5473864536733707	-3.4074282793486366	-0.11128860322114617	0.42086697864389594	0.022523112486379383	2.327971326888943	-0.9682534323172667	-3.429951391835016
1.256781572991269	1.9051730857942166	-0.654043075749491	0.5290982974964891	0.0674686691284081	-0.47061019605533533	0.72768327549478	1.8377044166658085	-0.18343287969415573
11.469974050847625	19.524816271355153	-12.34089923138174	11.930629141479795	19.501165459447535	-12.050615865966702	-0.46065509063216936	0.02365081190761842	-0.2902833654150392
20.59286341470967	-17.306721052795243	-12.639140395413282	21.57131077471945	-15.97281230924417	-12.852821017677897	-0.9784473600097812	-1.3339087435510741	0.21368062226461504
5.725048222022138	5.295256315311277	-0.2742512042210524	-0.09971628333998361	-0.15005803592287187	-0.0352753134558733	5.824764505362121	5.445314351234149	-0.2389758907651791
6.501738643502717	0.5473993237527313	-2.7918562522479733	-0.8315117335884745	-1.6260326345210874	-5.61534846486463	7.333250377091192	2.1734319582738184	2.823492212616657
2.046335675783728	0.4119070562196516	21.17472490289181	-1.2543716456176097	-6.86032911313526	16.086212526789854	3.3007073214013376	7.272236169354912	5.088512376101956
11.407635786650642	24.019519144666713	-24.77879606863271	11.267349424238134	21.267915828793413	-24.72418150725372	0.14028636241250858	2.7516033158733	-0.05461456137898679
-38.32270131565156	-7.817582417711193	-21.706381247471978	-29.898109918687894	-6.6298069919319085	-18.979702352334137	-8.424591396963663	-1.187775425779285	-2.726678895137841
13.690052074147284	-32.9618832634224	-18.38822482931899	12.275655061757245	-28.17661075994861	-18.1761822494845	1.4143970123900385	-4.7852725034737915	-0.21204257983448827
4.291034442449576	5.246608372752539	4.873273820742619	-4.105193436372624	3.6957430745744366	2.447694454754873	8.3962278788222	1.5508652981781026	2.425579365987746
34.72733750605499	21.88747186021412	-15.30625916544647	34.83785711586934	22.225152889516714	-15.241536943956497	-0.11051960981435371	-0.337681029302594	-0.06472222148997275
24.76654710744784	12.99188306263834	19.594209542452038	24.940028887215156	12.68983001037664	20.439693651413556	-0.17348177976731805	0.30205305226169976	-0.8454841089615179
-8.094591748432464	11.142455139261935	19.747895150707077	-7.4307496830446595	11.032402632301952	16.57031523484522	-0.6638420653878043	0.11005250695998292	3.1775799158618554
19.20823898235407	-32.203380555425674	-6.218545090295198	20.20920314922203	-29.223923982392662	-3.1930171816394073	-1.0009641668679592	-2.979456573033012	-3.0255279086557905
-27.3080414500977	-21.968344079946778	10.87046219863546	-24.229787788600397	-18.355971745654976	11.377437567629347	-3.0782536614973033	-3.612372334291802	-0.5069753689938867
-10.526083250011833	-10.146454815953641	32.95420860521078	-9.426372309052468	-9.72952697901182	31.378495904130364	-1.0997109409593655	-0.4169278369418201	1.5757127010804162
-20.860588208483946	-27.009626818672018	0.2237712620704676	-15.845017362364779	-22.3270327976727	1.8462545235060421	-5.015570846119168	-4.682594020999318	-1.6224832614355744
-45.07554894406356	-1.5595988673798746	-2.3988800218433015	-36.38798201178286	0.3402557686483198	-1.394548496866197	-8.687566932280703	-1.8998546360281945	-1.0043315249771045
0.8811228795810261	34.3308765241772	-12.595150689462866	1.289076239524002	33.30378002440041	-9.323153331678794	-0.407953359942976	1.027096499776789	-3.2719973577840715
-11.930019528012014	9.698967129086062	23.882905928174072	-12.030819220747931	10.76562266999015	21.180404338457155	0.10079969273591693	-1.0666555409040868	2.702501589716917
