# Supplementary material for: Using Conformational Sampling to Model Spectral and Structural Changes of Molecules at Elevated Pressures
Source: J Phys Chem A. 2025 Feb 12;129(8):2108–16. doi: 10.1021/acs.jpca.4c08065 (PMC11874042; doi:10.1021/acs.jpca.4c08065)
Supplement: Supplementary file 1 — jp4c08065_si_001.zip [file jp4c08065_si_001.zip › SI/pv_xhcffgradients/grads/phenylalanine.csv]

dvdx	dvdy	dvdz	xhcffx	xhcffy	xhcffz	diffx	diffy	diffz
2.987584890668389	0.5201256357538064	-0.7733071662403977	3.6684856508811787	1.1965176605433776	0.9655282451333786	-0.6809007602127899	-0.6763920247895712	-1.7388354113737763
2.391490785259775	0.9567285872165076	-2.325387480037789	0.00587498602833398	0.3250758005634725	0.11542255312174672	2.385615799231441	0.631652786653035	-2.440810033159536
18.674493358379316	-19.25775462115485	-11.559590458201473	10.496901868194051	-19.64588453308157	-5.86690056460882	8.177591490185264	0.38812991192672186	-5.692689893592653
-1.4428466735172347	0.5180790457676017	-0.28288201070260427	0.5427480702199522	0.43094214752333476	-2.4546276606417408	-1.9855947437371868	0.0871368982442669	2.1717456499391363
8.54101436568451	18.50236442371998	-14.681049323587102	8.218008564346981	17.510267772349792	-14.334093497704265	0.3230058013375299	0.9920966513701863	-0.34695582588283713
21.359605156411643	-19.21466209041877	-18.61243673923315	18.840224415973694	-18.15075199274404	-17.722431825932006	2.519380740437949	-1.0639100976747287	-0.8900049133011443
1.85242468404107	2.113991239706686	-6.177194187718957	1.475535263282568	2.0001328054602476	-5.82531887655724	0.37688942075850207	0.11385843424643838	-0.35187531116171655
3.4922530923200026	2.5758433930360773	-6.238609141677965	1.7960828083854825	-1.435931783417648	-7.575651710630515	1.69617028393452	4.0117751764537255	1.3370425689525502
4.668327243900436	-33.730422755584286	-14.41642159465201	6.214282926426914	-30.094276100863425	-12.546653911420387	-1.5459556825264773	-3.6361466547208607	-1.869767683231622
1.5508231726921	-0.9269357281973408	0.05054549211669246	-3.1515736510682086	-4.197476341668828	-2.817388833752013	4.702396823760308	3.2705406134714874	2.8679343258687053
-25.121809854358066	-32.00194272444836	-21.5364378835437	-19.89153861088208	-27.169346642706223	-17.873776857679328	-5.230271243475986	-4.832596081742139	-3.6626610258643737
1.0400378248817579	0.9482627401224955	0.7233075699818656	-5.593623465419638	1.1222695098871156	-1.9172836872788264	6.633661290301395	-0.17400676976462015	2.640591257260692
-42.969295567206125	7.699574169836503	-14.774001331834942	-35.48047467802651	7.104534751743583	-12.173737468109035	-7.488820889179614	0.5950394180929202	-2.600263863725907
1.3769994786843913	3.167194327051222	1.611234367520914	-2.504066345373291	5.345201965815399	0.8552643831436877	3.8810658240576825	-2.1780076387641767	0.7559699843772263
-19.439699259309283	37.50960197943081	5.4212486812847835	-15.639074305983684	34.31769815245328	5.623645261031688	-3.800624953325599	3.19190382697753	-0.20239657974690406
1.4328273677461427	4.499713282103227	-2.5345593496533785	1.2412561406656668	5.2637634118847965	-2.0444730822797323	0.19157122708047591	-0.7640501297815696	-0.49008626737364613
11.38355665273452	30.690763531341105	12.146453382599072	11.116148660084386	29.827700560975288	11.756502945658152	0.26740799265013315	0.8630629703658173	0.3899504369409197
15.168962830363363	-2.884448668710411	43.671587552703045	15.125735966689827	-3.174122935683793	42.16776178468218	0.04322686367353512	0.28967426697338183	1.5038257680208673
34.29358870936273	7.594442169327738	6.977328628586363	33.14929658541716	8.112702150688426	6.161962055415644	1.1442921239455686	-0.5182599813606874	0.8153665731707198
-16.96586952397652	13.416016101031255	24.134902344001354	-14.79747409152698	14.502719854758489	21.38841477214662	-2.1683954324495396	-1.0867037537272335	2.7464875718547326
-29.948493679799807	-15.118854660984478	6.400403612498717	-24.422822840138092	-14.914295705667698	3.1061371713937755	-5.525670839661714	-0.2045589553167808	3.294266441104942
-10.251053304426396	-16.6194539263951	33.957230117087086	-6.660654644928382	-16.583686548469302	30.48448533251929	-3.590398659498014	-0.035767377925797206	3.4727447845677943
16.24660933548321	8.823935224915408	-20.684964016083118	16.25072072675067	8.306246039655933	-19.47278652765226	-0.004111391267461073	0.5176891852594743	-1.2121774884308572
