# Supplementary material for: Using Conformational Sampling to Model Spectral and Structural Changes of Molecules at Elevated Pressures
Source: J Phys Chem A. 2025 Feb 12;129(8):2108–16. doi: 10.1021/acs.jpca.4c08065 (PMC11874042; doi:10.1021/acs.jpca.4c08065)
Supplement: Supplementary file 1 — jp4c08065_si_001.zip [file jp4c08065_si_001.zip › SI/pv_xhcffgradients/grads/tryptophan.csv]

dvdx	dvdy	dvdz	xhcffx	xhcffy	xhcffz	diffx	diffy	diffz
12.277550279598469	11.841353333594586	6.238649242219269	9.48655342338365	13.59677246084271	6.753196645812276	2.790996856214818	-1.755419127248123	-0.5145474035930064
0.45341152667867457	1.2990620867916152	-0.5160436827203295	0.21230477254516528	-0.18797839101726999	-0.1012663371455835	0.2411067541335093	1.4870404778088853	-0.414777345574746
1.2760934632318954	-1.5165477779746257	-3.480829742757577	2.0308323399820902	-3.654283212976113	2.3958962976830076	-0.7547388767501948	2.1377354350014874	-5.876726040440585
15.116609177134638	-11.58220941775266	33.22146103464917	15.157638647207227	-9.642999250066017	29.66513956421016	-0.041029470072588836	-1.9392101676866424	3.5563214704390056
-9.94894929213055	-39.88779448234622	24.50895096585021	-10.315628258577973	-37.63858997760556	21.22858557155037	0.3666789664474237	-2.2492045047406606	3.2803653942998423
2.6157030188384667	4.702622764737631	-2.0438759791236194	-1.9479583991021319	-1.6344589708879205	-0.6054548395198782	4.563661417940598	6.337081735625552	-1.4384211396037412
-5.283898091527133	-34.49142368589413	-4.119456244563842	-4.348677286279068	-30.19463445519135	-3.8405183984146243	-0.9352208052480648	-4.296789230702778	-0.27893784614921735
-29.807570448787438	-10.381307175851148	17.87214415280843	-26.533335917047758	-7.409387092572974	15.701383773974237	-3.2742345317396797	-2.9719200832781745	2.170760378834194
-3.42461061875231	-5.266681892068301	-2.472102878212631	-4.093030217383899	-5.789232791106855	-2.071559490750555	0.6684195986315888	0.5225508990385537	-0.4005433874620761
-0.7141667802071999	-1.9900263962759785	-0.787363690544729	-0.7638175332135604	-1.798798859427431	-1.0046635661473116	0.04965075300636046	-0.19122753684854765	0.21729987560258257
0.022244177845342	1.07891130938413	0.5772259459588442	-1.0569092821209296	1.826875562983067	-0.8958570184882202	1.0791534599662715	-0.747964253598937	1.4730829644470644
-3.636196883143873	1.8876731239153715	-1.9760016583063893	-2.4317114894643765	3.048570341571104	-4.723059317760665	-1.2044853936794966	-1.1608972176557326	2.747057659454276
-13.800724434334146	19.965120637529186	-33.65834919774899	-13.803189120865785	18.188810074008952	-29.621264391276775	0.002464686531638449	1.7763105635202336	-4.037084806472215
1.2319951581937802	-0.82764109435115	-1.726582423498839	2.6528191865728243	0.08750677764594464	-5.184194782332672	-1.420824028379044	-0.9151478719970946	3.457612358833833
18.81238119513229	1.0181627961337645	-38.18730944079056	17.009587723833164	0.18792568353440725	-34.042884069602266	1.8027934712991254	0.8302371125993573	-4.144425371188291
2.4483525990986776	-1.9896769834470036	-0.1401005859821185	4.964424940970478	-2.846675145022179	-0.9359263276109105	-2.5160723418718	0.8569981615751754	0.795825741628792
35.376250516848316	-20.352434194000335	-6.574922829446719	32.24146113126509	-19.228504557031115	-6.0957704228933745	3.1347893855832254	-1.123929636969219	-0.4791524065533448
0.13178519851439546	-4.392514747945823	1.035751750000876	1.7813741519216277	-4.766762500338064	0.9167452513087933	-1.6495889534072323	0.3742477523922414	0.11900649869208269
20.157248261493244	-22.280026781440263	11.898895451489853	17.758509289494224	-21.605186034357388	11.48434728048397	2.3987389719990198	-0.6748407470828752	0.41454817100588315
-6.25226799956402	-7.916606943699012	-6.716468233001342	-7.811454785532172	-4.817505541876791	-4.7127780693328765	1.5591867859681523	-3.099101401822221	-2.003690163668465
-7.016929320545665	-2.469006259327029	-1.219710478235972	-8.541107961023682	-0.21716544720066247	-1.4247803106334016	1.5241786404780173	-2.2518408121263667	0.2050698323974296
-33.93493185832119	16.40332961727774	16.295788041684613	-30.841423752190646	13.665584293168715	15.511498899666517	-3.093508106130546	2.737745324109026	0.7842891420180962
-23.054037791863504	31.284344239934352	-14.725384142893974	-20.855273161450352	27.62683045548814	-14.98605537144179	-2.1987646304131516	3.6575137844462127	0.26067122854781566
-25.735549673961813	17.99707592647865	22.849557292335017	-23.49966514438912	16.162534552515222	21.181513847328432	-2.2358845295726937	1.8345413739634289	1.6680434450065853
6.526964535395844	28.644046181360512	-17.18209460180721	7.634469160855488	28.141010063324934	-16.664081870852062	-1.1075046254596446	0.5030361180355776	-0.5180127309551494
23.509047283730233	3.0765647196284274	-4.058047645382148	23.716295969755397	3.6873191599022253	-4.221915527765308	-0.20724868602516366	-0.6107544402737979	0.16386788238316008
22.677397165887356	26.32255190492301	5.544808207694542	22.19691157085503	25.212422801692263	6.293722979950501	0.48048559503232724	1.1101291032307472	-0.7489147722559588
