# Supplementary material for: Using Conformational Sampling to Model Spectral and Structural Changes of Molecules at Elevated Pressures
Source: J Phys Chem A. 2025 Feb 12;129(8):2108–16. doi: 10.1021/acs.jpca.4c08065 (PMC11874042; doi:10.1021/acs.jpca.4c08065)
Supplement: Supplementary file 1 — jp4c08065_si_001.zip [file jp4c08065_si_001.zip › SI/pv_xhcffgradients/grads/isoleucine.csv]

dvdx	dvdy	dvdz	xhcffx	xhcffy	xhcffz	diffx	diffy	diffz
25.609965721772063	-19.17420310386188	-3.4152281176741806	25.11940450081034	-18.44551198360042	-3.8553551709382594	0.49056122096172317	-0.7286911202614625	0.44012705326407886
0.7200194102357225	-0.0076808722878869504	0.8195752609267749	0.7187193972312785	-0.3765667406316709	0.5261395948183383	0.001300013004443934	0.36888586834378395	0.29343566610843663
19.49196961611647	-6.731163454289089	17.945022462725866	19.593269843461393	-4.870921953206243	17.741644121653806	-0.10130022734492172	-1.8602415010828457	0.2033783410720602
-6.4978414267901226	27.892570182086935	20.334914523558822	-6.684806820490481	26.205265472535924	20.548606107300838	0.18696539370035836	1.687304709551011	-0.21369158374201547
23.967231862892195	14.516426332496101	-0.5929452904256528	24.03383913339947	14.059855241472011	-0.9264722424147118	-0.06660727050727644	0.4565710910240899	0.333526951989059
2.7506368453595105	-0.49022145275091195	0.3257215239563299	-0.007903456775914617	0.07549811189757041	-0.05649380609838476	2.758540302135425	-0.5657195646484824	0.3822153300547147
-21.50598426483841	17.177937523098908	6.360042819583948	-19.544681381155875	17.00528806453349	7.628070232823783	-1.961302883682535	0.17264945856541658	-1.2680274132398344
-1.301469482147034	-0.8455066541738563	0.20507877187214088	-4.334598563333975	-3.261023809839108	-2.6727136317106845	3.0331290811869405	2.4155171556652517	2.8777924035828253
-23.161539759155858	-3.458625110610151	-21.48516310614625	-19.619231933318293	-5.058284149302096	-16.74212505705006	-3.5423078258375646	1.5996590386919447	-4.743038049096189
-34.240498622875094	-16.191179638899705	12.440535953643726	-28.717993444723916	-14.056801063604068	7.658890663774693	-5.522505178151178	-2.134378575295637	4.781645289869033
13.550322718137284	-32.808019376690524	-14.850503156147115	10.355798921654687	-29.646114488904153	-13.70256815262536	3.1945237964825974	-3.1619048877863705	-1.147935003521754
1.7689077549524694	2.3345299536059056	3.0282005622624766	1.5078926169453895	0.6592910567786621	-0.6523885806778321	0.26101513800708	1.6752388968272436	3.680589142940309
14.459468207151586	19.37478297507992	-1.6907432989940452	15.153656156454172	19.910595142319643	-1.8540016497356067	-0.6941879493025862	-0.5358121672397225	0.16325835074156148
22.755092618149234	-14.723248765352624	-21.85629450571607	23.2759996310078	-14.052084864530578	-18.445597635017428	-0.5209070128585651	-0.6711639008220462	-3.41069687069864
1.8991342527692476	3.332594547614216	-1.011527565148073	-1.7859808750521888	3.117389062261567	-4.782991139788666	3.6851151278214367	0.21520548535264883	3.7714635746405927
22.439578825442574	15.937146069513165	-34.160147900039895	18.240882172975127	14.801650536509877	-30.161272241332544	4.198696652467447	1.1354955330032883	-3.9988756587073517
-19.36033659442993	33.81717408809392	9.9066812573262	-16.93598706553536	31.407205383297114	7.542464211505039	-2.4243495288945702	2.409968704796807	2.364217045821161
-20.7671872700191	-7.047934015546373	-24.188163073612227	-16.556579414574593	-3.7708666609438604	-20.835348303418414	-4.210607855444508	-3.2770673546025124	-3.352814770193813
8.429384667277391	1.8989254560256348	8.663460376694967	6.176634056088555	-0.23166618370617698	8.09583848130349	2.2527506111888362	2.130591639731812	0.5676218953914773
6.831779531046291	-44.812551265095664	9.425610151279255	6.897464900444908	-43.45860597960443	10.355812006319656	-0.0656853693986168	-1.3539452854912355	-0.9302018550404014
-11.555083503031534	22.410647128761454	7.168238507491393	-12.870983884024785	20.288461751048366	7.564609984367336	1.3159003809932504	2.1221853777130875	-0.39637147687594343
-26.301689111349116	-12.669451581458238	27.103393346984568	-24.014814491487726	-10.30205194478143	27.025252206940973	-2.28687461986139	-2.367399636676808	0.07814114004359496
