# Supplementary material for: Using Conformational Sampling to Model Spectral and Structural Changes of Molecules at Elevated Pressures
Source: J Phys Chem A. 2025 Feb 12;129(8):2108–16. doi: 10.1021/acs.jpca.4c08065 (PMC11874042; doi:10.1021/acs.jpca.4c08065)
Supplement: Supplementary file 1 — jp4c08065_si_001.zip [file jp4c08065_si_001.zip › SI/pv_xhcffgradients/grads/alanin.csv]

dvdx	dvdy	dvdz	xhcffx	xhcffy	xhcffz	diffx	diffy	diffz
5.165684619083227	38.93227588514185	-7.20595476516592	4.593104355757419	34.96845290726618	-7.320954013229219	0.5725802633258077	3.9638229778756653	0.11499924806329886
-0.7423706348023082	-5.477101114791529	0.4572291390114308	0.4332365669942102	0.6614500092544935	0.06087614605925385	-1.1756072017965185	-6.138551124046023	0.39635299295217696
17.70004167023361	13.496110031203827	15.817400973446198	17.575878629589983	11.343907273412702	13.890884037788338	0.12416304064362649	2.152202757791125	1.92651693565786
27.32493698803381	4.393905272567261	-27.702179499519936	26.745985527911227	4.154436244240181	-25.839627414420043	0.5789514601225818	0.23946902832707995	-1.8625520850998925
14.854812753961632	-30.449229485817686	12.825321412092453	14.663944225917954	-29.258942094571786	12.803839645951815	0.19086852804367815	-1.1902873912458993	0.02148176614063857
-1.5516440551518833	-1.6616040839460011	2.5293819695402364	-2.9622550458047465	0.6766883821134765	5.111503349997123	1.4106109906528632	-2.3382924660594777	-2.5821213804568863
-36.34974735589819	15.99182484633486	6.20440319380811	-32.465721340961785	13.680563156573257	6.553524057648612	-3.8840260149364028	2.3112616897616025	-0.34912086384050145
16.319587060422258	20.940108474508396	33.02909126970266	13.546162203021897	17.8938020099829	30.50780962052931	2.773424857400361	3.0463064645254967	2.52128164917335
-8.805641168949531	-33.51085146824745	16.501254393563265	-8.587981103553991	-30.894977436084005	16.308941352630786	-0.21766006539554006	-2.615874032163447	0.19231304093247914
1.173678450210483	0.8454567603441008	-5.88010429884398	0.5069839386349171	0.4512845278910313	-5.860170984410477	0.6666945115755658	0.3941722324530695	-0.019933314433503213
6.300974645219238	-40.791843827253594	-17.915093645237043	6.05014191988566	-39.75483802088158	-17.63896694929326	0.25083272533357803	-1.0370058063720151	-0.27612669594378403
-15.29957147118932	28.444856216020955	-0.9506082454362756	-15.172644046018029	25.868497259067865	-2.163503721069875	-0.12692742517129219	2.57635895695309	1.2128954756335992
-26.05656740020207	-11.380402770104538	-28.170209906132694	-24.926835831374717	-9.790324218264708	-26.414155128182358	-1.1297315688273528	-1.5900785518398308	-1.756054777950336
