# Supplementary material for: Using Conformational Sampling to Model Spectral and Structural Changes of Molecules at Elevated Pressures
Source: J Phys Chem A. 2025 Feb 12;129(8):2108–16. doi: 10.1021/acs.jpca.4c08065 (PMC11874042; doi:10.1021/acs.jpca.4c08065)
Supplement: Supplementary file 1 — jp4c08065_si_001.zip [file jp4c08065_si_001.zip › SI/pv_xhcffgradients/grads/valine.csv]

dvdx	dvdy	dvdz	xhcffx	xhcffy	xhcffz	diffx	diffy	diffz
22.59407300188446	14.781439639245258	15.725272972406918	22.415380149319695	14.772274273751936	15.234291685958478	0.1786928525647653	0.009165365493322142	0.49098128644843975
-0.10267012024074597	-0.1801990047749336	-0.3995130054542137	0.24408210070931619	0.19562985599975058	0.8645097505837622	-0.34675222095006214	-0.3758288607746842	-1.264022756037976
2.1555976305843134	-0.6511578557921625	28.518516763291416	-1.9355490210730768	1.5215482054592613	25.51113857016565	4.09114665165739	-2.1727060612514237	3.007378193125767
-5.729717249257771	31.96714962642554	11.30073492027945	-4.809032222874685	30.23775716156062	11.9790679643308	-0.9206850263830857	1.7293924648649224	-0.6783330440513513
-36.73667021290335	-3.4828159822958824	1.5133339207629308	-33.64510286848207	-4.673350693228947	2.469950452911403	-3.0915673444212786	1.1905347109330648	-0.9566165321484721
3.255858579873201	1.9378779740560295	4.0346640041422495	-0.05525335696819584	0.009862304186137188	-0.1555800027957434	3.311111936841397	1.9280156698698923	4.190244006937993
-25.768388376305047	-14.735495529432544	-19.80609343285251	-23.484439193379977	-13.348882419826985	-15.240497289791325	-2.2839491829250704	-1.386613109605559	-4.565596143061185
3.4595763542026883	-0.42221220532074044	0.22997806185812256	3.615392897278214	-3.3122025882998813	-3.1618416408991443	-0.15581654307552562	2.889990382979141	3.391819702757267
34.35781631643382	9.890441518747448	0.9152030273793831	33.43611372547214	8.987834865160195	0.42845983112263586	0.9217025909616794	0.9026066535872523	0.4867431962567472
1.6676733535845918	-9.717523724339285	-38.832104078469214	2.665576634263642	-8.61416724976854	-34.40092012708788	-0.9979032806790504	-1.1033564745707451	-4.431183951381335
9.606275064730864	-34.052325923892106	-3.3116913537156862	9.43521271367762	-29.77896809919611	-3.4304047776907303	0.1710623510532443	-4.273357824695996	0.11871342397504403
1.337496101143852	3.292267745419823	0.09921089898492418	-1.5517214081761732	4.518614873050876	-3.188918931740388	2.889217509320025	-1.2263471276310534	3.288129830725312
21.498950044637574	27.734587920986467	2.784455709581155	20.500402412764355	27.419169306761102	2.344858642070896	0.9985476318732189	0.315418614225365	0.4395970675102592
-29.989248159782136	19.430101067293727	-4.040258228460091	-26.3288054823123	18.358173831430605	-3.930660242500426	-3.6604426774698346	1.0719272358631216	-0.10959798595966541
-5.865726165949665	8.011500079431809	-37.942072822000206	-4.687612034379272	8.367338463065002	-33.87170574524227	-1.1781141315703927	-0.3558383836331931	-4.07036707675794
-2.78779339012412	3.2478630941721924	10.273543525227018	-2.3703045864034835	1.180174905750557	9.556851429142545	-0.41748880372063635	2.067688188421635	0.716692096084472
36.59573597191536	-13.567550407765388	25.18118150855422	35.39938765791563	-13.21554979841536	24.84921448458899	1.196348313999728	-0.3520006093500285	0.33196702396523037
-25.018302897253115	-5.286165406043094	-8.182782743744045	-23.525895980227123	-7.051740120733243	-6.806331138511533	-1.492406917025992	1.7655747146901488	-1.3764516052325124
-4.562571575441422	-38.449352882044565	12.175389154084456	-5.31783213712426	-35.573517076707	10.948517085384275	0.7552605616828378	-2.875835805337566	1.2268720687001817
