# Supplementary material for: Using Conformational Sampling to Model Spectral and Structural Changes of Molecules at Elevated Pressures
Source: J Phys Chem A. 2025 Feb 12;129(8):2108–16. doi: 10.1021/acs.jpca.4c08065 (PMC11874042; doi:10.1021/acs.jpca.4c08065)
Supplement: Supplementary file 1 — jp4c08065_si_001.zip [file jp4c08065_si_001.zip › SI/pv_xhcffgradients/grads/proline.csv]

dvdx	dvdy	dvdz	xhcffx	xhcffy	xhcffz	diffx	diffy	diffz
0.832537155518788	-39.26992575259256	-5.862620176783871	-0.01838643965175202	-35.5232720645235	-4.050478421351202	0.8509235951705401	-3.7466536880690597	-1.8121417554326689
1.3115226933240505	5.442663367087902	0.3408044453325661	-0.17899215763510476	-0.35068614904938855	-0.09144886917542065	1.4905148509591553	5.79334951613729	0.43225331450798676
-2.3726081500227854	-0.642755218045445	1.7478290051373517	-2.0012294631520873	0.7276673461993692	2.5119033334902285	-0.3713786868706981	-1.3704225642448142	-0.7640743283528768
9.822710662681132	-9.675861871118636	43.41450893678511	9.25192477040412	-9.02729453970129	42.684352674956756	0.5707858922770122	-0.6485673314173468	0.7301562618283555
-21.190331513391662	2.383609640021673	-18.96445457211578	-20.259106727745497	2.721479902261301	-16.018428715925666	-0.9312247856461653	-0.33787026223962835	-2.946025856190115
-29.813058350075455	9.933146739966508	24.207785710979234	-28.752523101073603	9.663610149048772	22.07451696444328	-1.0605352490018518	0.2695365909177365	2.133268746535954
1.003930347319034	13.275760654776931	12.59989504983052	2.1750192161269144	11.562351253741314	11.662933067472656	-1.1710888688078804	1.7134094010356176	0.9369619823578645
0.46821422853829786	1.7082478096837017	1.8513902567850056	3.659526542007391	1.3063360270971973	-0.13985065422518997	-3.1913123134690933	0.4019117825865044	1.9912409110101956
13.745252145835304	34.75095969232534	9.695680202114172	13.009522635036701	33.85671756552758	9.630443405680426	0.7357295107986026	0.8942421267977565	0.06523679643374614
35.412593040851064	-16.29231065832556	-9.614598418140288	32.76566380209721	-14.070307992564866	-8.774337225741927	2.646929238753856	-2.222002665760696	-0.8402611923983603
-0.06902702646206915	1.424419797546034	3.3932976427464725	0.7673537613290197	0.7985619119079765	-3.6177180512863076	-0.8363807877910888	0.6258578856380574	7.01101569403278
9.340488781127144	-27.42356400688844	-31.182521669505004	8.47639530760355	-22.489542609102532	-27.42090772764978	0.8640934735235941	-4.934021397785909	-3.7616139418552237
-0.8449589652466682	32.001822087149	-26.514716206540186	-0.5557243537871022	28.87544407376186	-22.897514538954802	-0.2892346114595661	3.126378013387143	-3.617201667585384
4.956348785908031	4.400137344084523	3.0599278766033096	-1.44631790385469	1.0314035493227507	-2.059284160174291	6.402666689762722	3.3687337947617717	5.119212036777601
-28.366088356533552	-20.486231357260582	-24.52657740563513	-24.05648229059783	-17.366279746143213	-21.582059638087525	-4.309606065935721	-3.1199516111173686	-2.9445177675476053
-16.703581080914834	29.38302475971968	-3.095835452264716	-14.578239580338089	28.13838359195378	-2.5382968602719282	-2.125341500576745	1.2446411677659022	-0.5575385919927878
22.32480087798232	-21.257269065339003	19.994899021951085	21.74159598323085	-19.854572269737098	20.626175416800695	0.5832048947514679	-1.402696795601905	-0.6312763948496105
